# Supplementary material for: Ancient Whole-Genome Duplication and Lineage-Specific Retention Shape the Diversification of bZIP Transcription Factors in Pooideae
Source: Plants (Basel). 2026 May 23;15(11):1608. doi: 10.3390/plants15111608 (PMC13259416; doi:10.3390/plants15111608)
Supplement: Supplementary file 1 [file plants-15-01608-s001.zip]

Archive with 2 entries (2 files):
- 3_Supplementary_Figure.pdf
- 4_Supplementary_Tables.xlsx
