# Supplementary material for: Ancient Whole-Genome Duplication and Lineage-Specific Retention Shape the Diversification of bZIP Transcription Factors in Pooideae
Source: Plants (Basel). 2026 May 23;15(11):1608. doi: 10.3390/plants15111608 (PMC13259416; doi:10.3390/plants15111608)
Supplement: Supplementary file 1 [file plants-15-01608-s001.zip › 4_Supplementary_Tables.xlsx]

## Sheet: TableS1
Species	A	B	C	D	E	F	G	H	I	J	K	S	Total	Previous study	Database	Genome_version
Aegilops bicornis	19	2	5	12	7	8	6	3	9	2	1	14	88	unknown	NGDC	v1
Aegilops longissima	22	2	4	13	6	6	6	3	10	2	1	12	87	unknown	e!DAL	v1
Aegilops searsii	18	3	5	13	6	4	6	2	11	1	1	13	83	unknown	NGDC	v1
Aegilops sharonensis	23	2	4	13	6	7	6	3	10	2	1	11	88	unknown	e!DAL	v1
Aegilops speltoides	18	4	7	12	6	7	9	6	11	0	0	21	101	unknown	ScienceDB	v1
Aegilops tauschii	11	2	3	2	5	4	5	2	4	0	0	13	51	96[1]	NCBI	v5
Triticum aestivum	63	9	15	38	18	21	23	7	30	0	0	45	269	187[1]	Phytozome13	v2.1
Triticum spelta	60	9	14	38	17	21	22	9	33	0	0	44	267	unknown	EnsemblPlants	v2.1
Triticum dicoccoides	16	5	5	15	13	9	11	5	14	0	0	17	110	unknown	EnsemblPlants
Triticum turgidum	35	6	10	19	10	12	11	4	22	0	0	24	153	unknown	EnsemblPlants	v1
Triticum urartu	16	2	5	11	5	6	7	3	11	0	0	5	71	98[1]	EnsemblPlants	v2.1
Thinopyrum elongatum	22	3	5	14	6	9	9	3	11	0	0	16	98	unknown	NGDC	v1
Hordeum vulgare	18	2	4	14	6	9	8	3	11	0	0	19	94	92[2]	Phytozome13	v3
Brachypodium distachyon	16	3	5	14	6	4	10	3	11	0	0	15	87	96[1]	Phytozome13	v3.2
Oryza sativa	17	2	6	16	6	3	7	3	11	1	1	23	96	89[3]	Phytozome13	v7.0
Ananas comosus	9	2	3	11	5	3	6	3	8	0	0	8	58	unknown	Phytozome13	v3
Arabidopsis thaliana	13	3	4	10	7	3	5	2	11	1	1	17	77	78[4]	Phytozome13	TAIR10
[1]Li X, Gao S, Tang Y, Li L, Zhang F, Feng B, Fang Z, Ma L, Zhao C: Genome-wide identification and evolutionary analyses of bZIP transcription factors in wheat and its relatives and expression profiles of anther development related TabZIP genes. BMC Genomics 2015, 16:976.
[2]Zhong X, Feng X, Li Y, Guzmán C, Lin N, Xu Q, Zhang Y, Tang H, Qi P, Deng M et al: Genome-wide identification of bZIP transcription factor genes related to starch synthesis in barley (Hordeum vulgare L.). Genome 2021, 64(12):1067-1080.
[3]Nijhawan A, Jain M, Tyagi AK, Khurana JP: Genomic survey and gene expression analysis of the basic leucine zipper transcription factor family in rice. Plant Physiol 2008, 146(2):333-350.
[4]Dröge-Laser W, Snoek BL, Snel B, Weiste C: The Arabidopsis bZIP transcription factor family-an update. Curr Opin Plant Biol 2018, 45(Pt A):36-49.

## Sheet: TableS2
id	taxon	species	group	clade	dup_model
EVM0006851.1	Angiosperms	Aegilops bicornis	A	clade1	III
EVM0019994.1	Angiosperms	Aegilops bicornis	A	clade1	III
EVM0002529.1	Angiosperms	Aegilops bicornis	A	clade1	III
AE.LONG.r1.UnG0667250.1	Angiosperms	Aegilops longissima	A	clade1	III
AE.LONG.r1.2SG0157620.1	Angiosperms	Aegilops longissima	A	clade1	III
AE.LONG.r1.2SG0163720.1	Angiosperms	Aegilops longissima	A	clade1	III
AE.LONG.r1.2SG0163750.1	Angiosperms	Aegilops longissima	A	clade1	III
AE.LONG.r1.2SG0163790.1	Angiosperms	Aegilops longissima	A	clade1	III
AE.LONG.r1.4SG0329030.1	Angiosperms	Aegilops longissima	A	clade1	III
EVM0023670.1	Angiosperms	Aegilops searsii	A	clade1	III
EVM0036952.1	Angiosperms	Aegilops searsii	A	clade1	III
EVM0026656.1	Angiosperms	Aegilops searsii	A	clade1	III
EVM0062132.1	Angiosperms	Aegilops searsii	A	clade1	III
AE.SHARON.r1.2SG0172650.1	Angiosperms	Aegilops sharonensis	A	clade1	III
AE.SHARON.r1.2SG0179510.1	Angiosperms	Aegilops sharonensis	A	clade1	III
AE.SHARON.r1.2SG0179520.1	Angiosperms	Aegilops sharonensis	A	clade1	III
AE.SHARON.r1.2SG0179570.1	Angiosperms	Aegilops sharonensis	A	clade1	III
AE.SHARON.r1.2SG0179590.1	Angiosperms	Aegilops sharonensis	A	clade1	III
AE.SHARON.r1.2SG0179610.1	Angiosperms	Aegilops sharonensis	A	clade1	III
AE.SHARON.r1.4SG0365100.1	Angiosperms	Aegilops sharonensis	A	clade1	III
AespeY2032CH2S01G508100.1	Angiosperms	Aegilops speltoides	A	clade1	III
AespeY2032CH2S01G553000.1	Angiosperms	Aegilops speltoides	A	clade1	III
AespeY2032CH2S01G555700.1	Angiosperms	Aegilops speltoides	A	clade1	III
AespeY2032CH4S01G500300.1	Angiosperms	Aegilops speltoides	A	clade1	III
AespeY2032CH4S01G509400.1	Angiosperms	Aegilops speltoides	A	clade1	III
AET2Gv21091100.1	Angiosperms	Aegilops tauschii	A	clade1	III
AET2Gv21175600.2	Angiosperms	Aegilops tauschii	A	clade1	III
AET2Gv21175700.2	Angiosperms	Aegilops tauschii	A	clade1	III
AET4Gv20794800.1	Angiosperms	Aegilops tauschii	A	clade1	III
Aco009346.1	Angiosperms	Ananas comosus	A	clade1	III
Bradi3g00300.1	Angiosperms	Brachypodium distachyon	A	clade1	III
HORVU2Hr1G110500.1	Angiosperms	Hordeum vulgare	A	clade1	III
HORVU2Hr1G117380.1	Angiosperms	Hordeum vulgare	A	clade1	III
HORVU4Hr1G083720.1	Angiosperms	Hordeum vulgare	A	clade1	III
Tel2E01T838700.1	Angiosperms	Thinopyrum elongatum	A	clade1	III
Tel4E01T555200.1	Angiosperms	Thinopyrum elongatum	A	clade1	III
TraesCS2A03G1156400.1	Angiosperms	Triticum aestivum	A	clade1	III
TraesCS2A03G1236500.1	Angiosperms	Triticum aestivum	A	clade1	III
TraesCS2A03G1236600.1	Angiosperms	Triticum aestivum	A	clade1	III
TraesCS2B03G1313200.1	Angiosperms	Triticum aestivum	A	clade1	III
TraesCS2B03G1414800.1	Angiosperms	Triticum aestivum	A	clade1	III
TraesCS2D03G1106900.1	Angiosperms	Triticum aestivum	A	clade1	III
TraesCS2D03G1193500.1	Angiosperms	Triticum aestivum	A	clade1	III
TraesCS2D03G1193600.1	Angiosperms	Triticum aestivum	A	clade1	III
TraesCS4B03G0882000.1	Angiosperms	Triticum aestivum	A	clade1	III
TraesCS4D03G0779200.1	Angiosperms	Triticum aestivum	A	clade1	III
TraesCS5A03G1194100.1	Angiosperms	Triticum aestivum	A	clade1	III
TRIDC2AG074740.2	Angiosperms	Triticum dicoccoides	A	clade1	III
TRIDC5AG072530.1	Angiosperms	Triticum dicoccoides	A	clade1	III
TraesTSP2A01G531800.1	Angiosperms	Triticum spelta	A	clade1	III
TraesTSP2A01G575500.1	Angiosperms	Triticum spelta	A	clade1	III
TraesTSP2B01G561600.1	Angiosperms	Triticum spelta	A	clade1	III
TraesTSP2B01G609500.1	Angiosperms	Triticum spelta	A	clade1	III
TraesTSP2D01G543300.1	Angiosperms	Triticum spelta	A	clade1	III
TraesTSP2D01G587400.1	Angiosperms	Triticum spelta	A	clade1	III
TraesTSP2D01G587500.1	Angiosperms	Triticum spelta	A	clade1	III
TraesTSP4B01G360800.1	Angiosperms	Triticum spelta	A	clade1	III
TraesTSP4D01G356100.1	Angiosperms	Triticum spelta	A	clade1	III
TraesTSP5A01G536900.1	Angiosperms	Triticum spelta	A	clade1	III
TRITD2Av1G269610.1	Angiosperms	Triticum turgidum	A	clade1	III
TRITD2Bv1G246910.2	Angiosperms	Triticum turgidum	A	clade1	III
TRITD2Bv1G246920.3	Angiosperms	Triticum turgidum	A	clade1	III
TRITD4Bv1G191480.1	Angiosperms	Triticum turgidum	A	clade1	III
TRITD5Av1G243220.1	Angiosperms	Triticum turgidum	A	clade1	III
TuG1812G0200005561.01.T01	Angiosperms	Triticum urartu	A	clade1	III
TuG1812S0001795600.01.T01	Angiosperms	Triticum urartu	A	clade1	III
TuG1812G0500005206.01.T01	Angiosperms	Triticum urartu	A	clade1	III
EVM0064038.1	Angiosperms	Aegilops bicornis	A	clade10	I
EVM0034620.1	Angiosperms	Aegilops bicornis	A	clade10	I
AE.LONG.r1.6SG0496870.2	Angiosperms	Aegilops longissima	A	clade10	I
AE.LONG.r1.7SG0536690.1	Angiosperms	Aegilops longissima	A	clade10	I
EVM0025557.2	Angiosperms	Aegilops searsii	A	clade10	I
EVM0019781.1	Angiosperms	Aegilops searsii	A	clade10	I
AE.SHARON.r1.6SG0530030.2	Angiosperms	Aegilops sharonensis	A	clade10	I
AE.SHARON.r1.7SG0577000.1	Angiosperms	Aegilops sharonensis	A	clade10	I
AespeY2032CH7S01G168300.1	Angiosperms	Aegilops speltoides	A	clade10	I
AespeY2032CH7S01G170000.1	Angiosperms	Aegilops speltoides	A	clade10	I
Bradi1g46060.2	Angiosperms	Brachypodium distachyon	A	clade10	I
Bradi3g57960.6	Angiosperms	Brachypodium distachyon	A	clade10	I
HORVU6Hr1G080670.1	Angiosperms	Hordeum vulgare	A	clade10	I
HORVU7Hr1G035500.4	Angiosperms	Hordeum vulgare	A	clade10	I
LOC_Os02g52780.1	Angiosperms	Oryza sativa	A	clade10	I
LOC_Os06g10880.1	Angiosperms	Oryza sativa	A	clade10	I
Tel6E01T588100.1	Angiosperms	Thinopyrum elongatum	A	clade10	I
Tel7E01T319400.1	Angiosperms	Thinopyrum elongatum	A	clade10	I
TraesCS6A03G0858900.2	Angiosperms	Triticum aestivum	A	clade10	I
TraesCS6B03G1027700.1	Angiosperms	Triticum aestivum	A	clade10	I
TraesCS6D03G0729100.1	Angiosperms	Triticum aestivum	A	clade10	I
TraesCS7A03G0403400.1	Angiosperms	Triticum aestivum	A	clade10	I
TraesCS7B02G075600.1	Angiosperms	Triticum aestivum	A	clade10	I
TraesCS7D03G0388400.1	Angiosperms	Triticum aestivum	A	clade10	I
TRIDC7AG021190.8	Angiosperms	Triticum dicoccoides	A	clade10	I
TRIDC7BG011240.9	Angiosperms	Triticum dicoccoides	A	clade10	I
TraesTSP6A01G316900.1	Angiosperms	Triticum spelta	A	clade10	I
TraesTSP6B01G391600.1	Angiosperms	Triticum spelta	A	clade10	I
TraesTSP6D01G332600.1	Angiosperms	Triticum spelta	A	clade10	I
TraesTSP7A01G185300.1	Angiosperms	Triticum spelta	A	clade10	I
TraesTSP7B01G078500.1	Angiosperms	Triticum spelta	A	clade10	I
TraesTSP7D01G192500.1	Angiosperms	Triticum spelta	A	clade10	I
TRITD6Av1G199570.6	Angiosperms	Triticum turgidum	A	clade10	I
TRITD6Bv1G194460.6	Angiosperms	Triticum turgidum	A	clade10	I
TRITD7Av1G054450.5	Angiosperms	Triticum turgidum	A	clade10	I
TRITD7Bv1G030080.6	Angiosperms	Triticum turgidum	A	clade10	I
TuG1812G0600003557.01.T02	Angiosperms	Triticum urartu	A	clade10	I
TuG1812G0700001801.01.T01	Angiosperms	Triticum urartu	A	clade10	I
EVM0049144.1	Angiosperms	Aegilops bicornis	B	clade11	IV
AE.LONG.r1.1SG0045610.1	Angiosperms	Aegilops longissima	B	clade11	IV
EVM0014612.1	Angiosperms	Aegilops searsii	B	clade11	IV
AE.SHARON.r1.1SG0049700.1	Angiosperms	Aegilops sharonensis	B	clade11	IV
AespeY2032CH1S01G232800.1	Angiosperms	Aegilops speltoides	B	clade11	IV
AET1Gv20623900.3	Angiosperms	Aegilops tauschii	B	clade11	IV
Aco014967.1	Angiosperms	Ananas comosus	B	clade11	IV
Bradi2g25400.1	Angiosperms	Brachypodium distachyon	B	clade11	IV
LOC_Os05g34050.1	Angiosperms	Oryza sativa	B	clade11	IV
Tel1E01T426000.1	Angiosperms	Thinopyrum elongatum	B	clade11	IV
TraesCS1A03G0661600.1	Angiosperms	Triticum aestivum	B	clade11	IV
TraesCS1B03G0750000.2	Angiosperms	Triticum aestivum	B	clade11	IV
TraesCS1D03G0618600.1	Angiosperms	Triticum aestivum	B	clade11	IV
TRIDC1AG038550.14	Angiosperms	Triticum dicoccoides	B	clade11	IV
TRIDC1BG043770.2	Angiosperms	Triticum dicoccoides	B	clade11	IV
TraesTSP1A01G282900.1	Angiosperms	Triticum spelta	B	clade11	IV
TraesTSP1B01G285300.1	Angiosperms	Triticum spelta	B	clade11	IV
TraesTSP1D01G283100.1	Angiosperms	Triticum spelta	B	clade11	IV
TRITD1Av1G163570.3	Angiosperms	Triticum turgidum	B	clade11	IV
TRITD1Bv1G149490.5	Angiosperms	Triticum turgidum	B	clade11	IV
TuG1812G0100002991.01.T03	Angiosperms	Triticum urartu	B	clade11	IV
EVM0060186.1	Angiosperms	Aegilops bicornis	B	clade12	IV
AE.LONG.r1.2SG0093830.1	Angiosperms	Aegilops longissima	B	clade12	IV
EVM0049660.1	Angiosperms	Aegilops searsii	B	clade12	IV
EVM0023850.1	Angiosperms	Aegilops searsii	B	clade12	IV
AE.SHARON.r1.2SG0105220.1	Angiosperms	Aegilops sharonensis	B	clade12	IV
AespeY2032CH2S01G144800.1	Angiosperms	Aegilops speltoides	B	clade12	IV
AET2Gv20290600.2	Angiosperms	Aegilops tauschii	B	clade12	IV
Bradi1g19702.1	Angiosperms	Brachypodium distachyon	B	clade12	IV
HORVU1Hr1G037590.2	Angiosperms	Hordeum vulgare	B	clade12	IV
HORVU2Hr1G025270.1	Angiosperms	Hordeum vulgare	B	clade12	IV
LOC_Os07g44950.1	Angiosperms	Oryza sativa	B	clade12	IV
Tel2E01T289600.1	Angiosperms	Thinopyrum elongatum	B	clade12	IV
TraesCS2A03G0291300.1	Angiosperms	Triticum aestivum	B	clade12	IV
TraesCS2B03G0409300.1	Angiosperms	Triticum aestivum	B	clade12	IV
TraesCS2D03G0306500.1	Angiosperms	Triticum aestivum	B	clade12	IV
TRIDC2AG017790.1	Angiosperms	Triticum dicoccoides	B	clade12	IV
TRIDC2BG021550.2	Angiosperms	Triticum dicoccoides	B	clade12	IV
TraesTSP2A01G155400.1	Angiosperms	Triticum spelta	B	clade12	IV
TraesTSP2B01G185600.1	Angiosperms	Triticum spelta	B	clade12	IV
TraesTSP2D01G167900.1	Angiosperms	Triticum spelta	B	clade12	IV
TRITD2Av1G040280.4	Angiosperms	Triticum turgidum	B	clade12	IV
TRITD2Bv1G054350.6	Angiosperms	Triticum turgidum	B	clade12	IV
EVM0000730.1	Angiosperms	Aegilops bicornis	C	clade13	I
EVM0051419.1	Angiosperms	Aegilops bicornis	C	clade13	I
AE.LONG.r1.4SG0335720.1	Angiosperms	Aegilops longissima	C	clade13	I
AE.LONG.r1.6SG0461780.1	Angiosperms	Aegilops longissima	C	clade13	I
EVM0031045.1	Angiosperms	Aegilops searsii	C	clade13	I
EVM0026947.2	Angiosperms	Aegilops searsii	C	clade13	I
AE.SHARON.r1.6SG0493740.1	Angiosperms	Aegilops sharonensis	C	clade13	I
AE.SHARON.r1.7SG0639410.1	Angiosperms	Aegilops sharonensis	C	clade13	I
AespeY2032CH6S01G245700.1	Angiosperms	Aegilops speltoides	C	clade13	I
AespeY2032CH7S01G713800.1	Angiosperms	Aegilops speltoides	C	clade13	I
AespeY2032CH7S01G713900.1	Angiosperms	Aegilops speltoides	C	clade13	I
AET6Gv20395200.10	Angiosperms	Aegilops tauschii	C	clade13	I
AET7Gv21190000.17	Angiosperms	Aegilops tauschii	C	clade13	I
Aco008303.1	Angiosperms	Ananas comosus	C	clade13	I
Aco023474.1	Angiosperms	Ananas comosus	C	clade13	I
AT5G24800.1	Angiosperms	Arabidopsis thaliana	C	clade13	I
Bradi1g31700.1	Angiosperms	Brachypodium distachyon	C	clade13	I
Bradi3g05577.1	Angiosperms	Brachypodium distachyon	C	clade13	I
HORVU6Hr1G031330.2	Angiosperms	Hordeum vulgare	C	clade13	I
LOC_Os02g07840.1	Angiosperms	Oryza sativa	C	clade13	I
LOC_Os02g16680.1	Angiosperms	Oryza sativa	C	clade13	I
LOC_Os06g45140.1	Angiosperms	Oryza sativa	C	clade13	I
Tel6E01T317200.1	Angiosperms	Thinopyrum elongatum	C	clade13	I
Tel7E01T829200.1	Angiosperms	Thinopyrum elongatum	C	clade13	I
TraesCS6A03G0375500.2	Angiosperms	Triticum aestivum	C	clade13	I
TraesCS6B03G0464000.2	Angiosperms	Triticum aestivum	C	clade13	I
TraesCS6D03G0322600.2	Angiosperms	Triticum aestivum	C	clade13	I
TraesCS7A03G1183800.2	Angiosperms	Triticum aestivum	C	clade13	I
TraesCS7B03G1055300.1	Angiosperms	Triticum aestivum	C	clade13	I
TraesCS7D03G1123900.1	Angiosperms	Triticum aestivum	C	clade13	I
TRIDC7AG068090.8	Angiosperms	Triticum dicoccoides	C	clade13	I
TraesTSP6A01G127900.1	Angiosperms	Triticum spelta	C	clade13	I
TraesTSP6B01G198000.1	Angiosperms	Triticum spelta	C	clade13	I
TraesTSP6D01G152300.1	Angiosperms	Triticum spelta	C	clade13	I
TraesTSP7A01G528000.1	Angiosperms	Triticum spelta	C	clade13	I
TraesTSP7B01G422800.1	Angiosperms	Triticum spelta	C	clade13	I
TraesTSP7D01G521300.1	Angiosperms	Triticum spelta	C	clade13	I
TRITD6Av1G059270.5	Angiosperms	Triticum turgidum	C	clade13	I
TRITD6Bv1G068030.9	Angiosperms	Triticum turgidum	C	clade13	I
TRITD7Av1G255680.3	Angiosperms	Triticum turgidum	C	clade13	I
TRITD7Bv1G205530.1	Angiosperms	Triticum turgidum	C	clade13	I
TuG1812G0600001614.01.T04	Angiosperms	Triticum urartu	C	clade13	I
TuG1812G0700005230.01.T02	Angiosperms	Triticum urartu	C	clade13	I
EVM0019935.1	Angiosperms	Aegilops bicornis	C	clade14	I
EVM0013383.1	Angiosperms	Aegilops bicornis	C	clade14	I
EVM0025355.1	Angiosperms	Aegilops bicornis	C	clade14	I
AE.LONG.r1.5SG0358160.1	Angiosperms	Aegilops longissima	C	clade14	I
AE.LONG.r1.5SG0422180.1	Angiosperms	Aegilops longissima	C	clade14	I
EVM0000914.1	Angiosperms	Aegilops searsii	C	clade14	I
EVM0004504.1	Angiosperms	Aegilops searsii	C	clade14	I
EVM0015430.1	Angiosperms	Aegilops searsii	C	clade14	I
AE.SHARON.r1.5SG0379640.1	Angiosperms	Aegilops sharonensis	C	clade14	I
AE.SHARON.r1.5SG0447270.1	Angiosperms	Aegilops sharonensis	C	clade14	I
AespeY2032CH1S01G192100.1	Angiosperms	Aegilops speltoides	C	clade14	I
AespeY2032CH1S01G315100.1	Angiosperms	Aegilops speltoides	C	clade14	I
AespeY2032CH5S01G075500.1	Angiosperms	Aegilops speltoides	C	clade14	I
AespeY2032CH5S01G537600.1	Angiosperms	Aegilops speltoides	C	clade14	I
AET5Gv20168700.21	Angiosperms	Aegilops tauschii	C	clade14	I
Aco005226.1	Angiosperms	Ananas comosus	C	clade14	I
AT3G54620.1	Angiosperms	Arabidopsis thaliana	C	clade14	I
AT4G02640.2	Angiosperms	Arabidopsis thaliana	C	clade14	I
AT5G28770.2	Angiosperms	Arabidopsis thaliana	C	clade14	I
Bradi1g05480.1	Angiosperms	Brachypodium distachyon	C	clade14	I
Bradi1g55446.1	Angiosperms	Brachypodium distachyon	C	clade14	I
Bradi4g02570.1	Angiosperms	Brachypodium distachyon	C	clade14	I
HORVU1Hr1G077530.1	Angiosperms	Hordeum vulgare	C	clade14	I
HORVU5Hr1G014170.10	Angiosperms	Hordeum vulgare	C	clade14	I
HORVU5Hr1G106120.5	Angiosperms	Hordeum vulgare	C	clade14	I
LOC_Os12g40920.1	Angiosperms	Oryza sativa	C	clade14	I
LOC_Os03g58250.1	Angiosperms	Oryza sativa	C	clade14	I
LOC_Os07g08420.1	Angiosperms	Oryza sativa	C	clade14	I
Tel1E01T537100.1	Angiosperms	Thinopyrum elongatum	C	clade14	I
Tel5E01T125100.1	Angiosperms	Thinopyrum elongatum	C	clade14	I
Tel5E01T688900.1	Angiosperms	Thinopyrum elongatum	C	clade14	I
TraesCS1A03G0818300.1	Angiosperms	Triticum aestivum	C	clade14	I
TraesCS1B03G0943100.1	Angiosperms	Triticum aestivum	C	clade14	I
TraesCS1D03G0787900.1	Angiosperms	Triticum aestivum	C	clade14	I
TraesCS5A03G0146100.1	Angiosperms	Triticum aestivum	C	clade14	I
TraesCS5A03G1038800.1	Angiosperms	Triticum aestivum	C	clade14	I
TraesCS5B03G0148400.1	Angiosperms	Triticum aestivum	C	clade14	I
TraesCS5B03G1091000.2	Angiosperms	Triticum aestivum	C	clade14	I
TraesCS5D03G0168200.1	Angiosperms	Triticum aestivum	C	clade14	I
TraesCS5D03G0983300.1	Angiosperms	Triticum aestivum	C	clade14	I
TRIDC1AG049030.2	Angiosperms	Triticum dicoccoides	C	clade14	I
TRIDC1BG055660.1	Angiosperms	Triticum dicoccoides	C	clade14	I
TRIDC5AG008860.15	Angiosperms	Triticum dicoccoides	C	clade14	I
TRIDC5BG009760.18	Angiosperms	Triticum dicoccoides	C	clade14	I
TraesTSP1A01G358300.1	Angiosperms	Triticum spelta	C	clade14	I
TraesTSP1D01G364200.1	Angiosperms	Triticum spelta	C	clade14	I
TraesTSP5A01G062900.1	Angiosperms	Triticum spelta	C	clade14	I
TraesTSP5A01G463100.1	Angiosperms	Triticum spelta	C	clade14	I
TraesTSP5B01G065100.1	Angiosperms	Triticum spelta	C	clade14	I
TraesTSP5B01G485900.1	Angiosperms	Triticum spelta	C	clade14	I
TraesTSP5D01G077000.1	Angiosperms	Triticum spelta	C	clade14	I
TraesTSP5D01G487100.1	Angiosperms	Triticum spelta	C	clade14	I
TRITD1Av1G193070.3	Angiosperms	Triticum turgidum	C	clade14	I
TRITD1Bv1G183200.1	Angiosperms	Triticum turgidum	C	clade14	I
TRITD5Av1G026510.3	Angiosperms	Triticum turgidum	C	clade14	I
TRITD5Av1G219550.2	Angiosperms	Triticum turgidum	C	clade14	I
TRITD5Bv1G024210.2	Angiosperms	Triticum turgidum	C	clade14	I
TRITD5Bv1G217260.3	Angiosperms	Triticum turgidum	C	clade14	I
TuG1812G0100003715.01.T03	Angiosperms	Triticum urartu	C	clade14	I
TuG1812G0500000672.01.T05	Angiosperms	Triticum urartu	C	clade14	I
TuG1812G0500004628.01.T02	Angiosperms	Triticum urartu	C	clade14	I
EVM0027179.1	Angiosperms	Aegilops bicornis	D	clade15	IV
EVM0038946.1	Angiosperms	Aegilops bicornis	D	clade15	IV
AE.LONG.r1.5SG0396070.1	Angiosperms	Aegilops longissima	D	clade15	IV
EVM0014735.1	Angiosperms	Aegilops searsii	D	clade15	IV
AE.SHARON.r1.5SG0419300.1	Angiosperms	Aegilops sharonensis	D	clade15	IV
AespeY2032CH5S01G298000.1	Angiosperms	Aegilops speltoides	D	clade15	IV
Aco015334.1	Angiosperms	Ananas comosus	D	clade15	IV
Bradi4g33740.1	Angiosperms	Brachypodium distachyon	D	clade15	IV
HORVU5Hr1G073410.1	Angiosperms	Hordeum vulgare	D	clade15	IV
LOC_Os09g31390.1	Angiosperms	Oryza sativa	D	clade15	IV
Tel5E01T426400.1	Angiosperms	Thinopyrum elongatum	D	clade15	IV
TraesCS5A03G0657400.1	Angiosperms	Triticum aestivum	D	clade15	IV
TraesCS5B03G0692300.1	Angiosperms	Triticum aestivum	D	clade15	IV
TraesCS5D03G0626900.2	Angiosperms	Triticum aestivum	D	clade15	IV
TRIDC5BG043930.8	Angiosperms	Triticum dicoccoides	D	clade15	IV
TraesTSP5A01G278900.1	Angiosperms	Triticum spelta	D	clade15	IV
TraesTSP5B01G288300.1	Angiosperms	Triticum spelta	D	clade15	IV
TraesTSP5D01G294800.1	Angiosperms	Triticum spelta	D	clade15	IV
TRITD5Av1G159790.4	Angiosperms	Triticum turgidum	D	clade15	IV
TuG1812G0500002980.01.T02	Angiosperms	Triticum urartu	D	clade15	IV
EVM0039928.1	Angiosperms	Aegilops bicornis	D	clade16	I
EVM0048293.1	Angiosperms	Aegilops bicornis	D	clade16	I
AE.LONG.r1.5SG0381360.1	Angiosperms	Aegilops longissima	D	clade16	I
AE.LONG.r1.6SG0464360.1	Angiosperms	Aegilops longissima	D	clade16	I
EVM0009558.1	Angiosperms	Aegilops searsii	D	clade16	I
EVM0000451.1	Angiosperms	Aegilops searsii	D	clade16	I
AE.SHARON.r1.5SG0403890.1	Angiosperms	Aegilops sharonensis	D	clade16	I
AE.SHARON.r1.6SG0496290.1	Angiosperms	Aegilops sharonensis	D	clade16	I
AespeY2032CH5S01G197500.1	Angiosperms	Aegilops speltoides	D	clade16	I
AespeY2032CH6S01G257700.1	Angiosperms	Aegilops speltoides	D	clade16	I
AET6Gv20418100.14	Angiosperms	Aegilops tauschii	D	clade16	I
Aco017113.1	Angiosperms	Ananas comosus	D	clade16	I
Aco015663.1	Angiosperms	Ananas comosus	D	clade16	I
Bradi3g07031.1	Angiosperms	Brachypodium distachyon	D	clade16	I
Bradi4g27100.1	Angiosperms	Brachypodium distachyon	D	clade16	I
HORVU5Hr1G053330.2	Angiosperms	Hordeum vulgare	D	clade16	I
HORVU0Hr1G015710.1	Angiosperms	Hordeum vulgare	D	clade16	I
LOC_Os02g10140.1	Angiosperms	Oryza sativa	D	clade16	I
LOC_Os06g41100.1	Angiosperms	Oryza sativa	D	clade16	I
LOC_Os09g10840.2	Angiosperms	Oryza sativa	D	clade16	I
Tel5E01T296100.1	Angiosperms	Thinopyrum elongatum	D	clade16	I
Tel6E01T333700.1	Angiosperms	Thinopyrum elongatum	D	clade16	I
TraesCS5A03G0465500.1	Angiosperms	Triticum aestivum	D	clade16	I
TraesCS5D03G0430300.1	Angiosperms	Triticum aestivum	D	clade16	I
TraesCS6A03G0407100.1	Angiosperms	Triticum aestivum	D	clade16	I
TraesCS6B03G0497000.2	Angiosperms	Triticum aestivum	D	clade16	I
TraesCS6D03G0343300.3	Angiosperms	Triticum aestivum	D	clade16	I
TRIDC5AG028540.6	Angiosperms	Triticum dicoccoides	D	clade16	I
TraesTSP5A01G184900.1	Angiosperms	Triticum spelta	D	clade16	I
TraesTSP5D01G194100.1	Angiosperms	Triticum spelta	D	clade16	I
TraesTSP6A01G139800.1	Angiosperms	Triticum spelta	D	clade16	I
TraesTSP6B01G209600.1	Angiosperms	Triticum spelta	D	clade16	I
TraesTSP6D01G162200.1	Angiosperms	Triticum spelta	D	clade16	I
TRITD6Av1G068000.7	Angiosperms	Triticum turgidum	D	clade16	I
TRITD6Bv1G074050.11	Angiosperms	Triticum turgidum	D	clade16	I
TuG1812G0500002036.01.T02	Angiosperms	Triticum urartu	D	clade16	I
EVM0043715.1	Angiosperms	Aegilops bicornis	D	clade17	I
EVM0054184.1	Angiosperms	Aegilops bicornis	D	clade17	I
EVM0006556.1	Angiosperms	Aegilops bicornis	D	clade17	I
AE.LONG.r1.1SG0048600.1	Angiosperms	Aegilops longissima	D	clade17	I
AE.LONG.r1.3SG0237670.1	Angiosperms	Aegilops longissima	D	clade17	I
AE.LONG.r1.4SG0284700.1	Angiosperms	Aegilops longissima	D	clade17	I
EVM0040407.1	Angiosperms	Aegilops searsii	D	clade17	I
EVM0053497.2	Angiosperms	Aegilops searsii	D	clade17	I
EVM0011244.1	Angiosperms	Aegilops searsii	D	clade17	I
AE.SHARON.r1.1SG0052960.1	Angiosperms	Aegilops sharonensis	D	clade17	I
AE.SHARON.r1.3SG0261610.1	Angiosperms	Aegilops sharonensis	D	clade17	I
AE.SHARON.r1.4SG0314530.1	Angiosperms	Aegilops sharonensis	D	clade17	I
AespeY2032CH1S01G252000.1	Angiosperms	Aegilops speltoides	D	clade17	I
AespeY2032CH4S01G190100.1	Angiosperms	Aegilops speltoides	D	clade17	I
Aco016723.1	Angiosperms	Ananas comosus	D	clade17	I
AT1G08320.1	Angiosperms	Arabidopsis thaliana	D	clade17	I
Bradi2g23890.12	Angiosperms	Brachypodium distachyon	D	clade17	I
Bradi2g55567.2	Angiosperms	Brachypodium distachyon	D	clade17	I
Bradi4g26670.7	Angiosperms	Brachypodium distachyon	D	clade17	I
HORVU1Hr1G073870.14	Angiosperms	Hordeum vulgare	D	clade17	I
HORVU3Hr1G084340.6	Angiosperms	Hordeum vulgare	D	clade17	I
HORVU4Hr1G025130.10	Angiosperms	Hordeum vulgare	D	clade17	I
LOC_Os11g05480.1	Angiosperms	Oryza sativa	D	clade17	I
LOC_Os12g05680.1	Angiosperms	Oryza sativa	D	clade17	I
LOC_Os01g64020.1	Angiosperms	Oryza sativa	D	clade17	I
LOC_Os05g37170.1	Angiosperms	Oryza sativa	D	clade17	I
Tel1E01T450400.1	Angiosperms	Thinopyrum elongatum	D	clade17	I
Tel3E01T593700.1	Angiosperms	Thinopyrum elongatum	D	clade17	I
Tel4E01T209100.1	Angiosperms	Thinopyrum elongatum	D	clade17	I
TraesCS1A03G0698700.2	Angiosperms	Triticum aestivum	D	clade17	I
TraesCS1B03G0795400.1	Angiosperms	Triticum aestivum	D	clade17	I
TraesCS1D03G0663600.2	Angiosperms	Triticum aestivum	D	clade17	I
TraesCS3A03G0881600.2	Angiosperms	Triticum aestivum	D	clade17	I
TraesCS3B03G1007900.3	Angiosperms	Triticum aestivum	D	clade17	I
TraesCS3D03G0809000.1	Angiosperms	Triticum aestivum	D	clade17	I
TraesCS4A03G0497300.3	Angiosperms	Triticum aestivum	D	clade17	I
TraesCS4B03G0315700.1	Angiosperms	Triticum aestivum	D	clade17	I
TraesCS4D03G0259200.1	Angiosperms	Triticum aestivum	D	clade17	I
TRIDC1BG046810.12	Angiosperms	Triticum dicoccoides	D	clade17	I
TRIDC3AG053510.6	Angiosperms	Triticum dicoccoides	D	clade17	I
TRIDC3BG060200.3	Angiosperms	Triticum dicoccoides	D	clade17	I
TRIDC4AG029440.8	Angiosperms	Triticum dicoccoides	D	clade17	I
TraesTSP1A01G302000.1	Angiosperms	Triticum spelta	D	clade17	I
TraesTSP1B01G304200.1	Angiosperms	Triticum spelta	D	clade17	I
TraesTSP1D01G303000.1	Angiosperms	Triticum spelta	D	clade17	I
TraesTSP3A01G396700.1	Angiosperms	Triticum spelta	D	clade17	I
TraesTSP3B01G438200.1	Angiosperms	Triticum spelta	D	clade17	I
TraesTSP3D01G395300.1	Angiosperms	Triticum spelta	D	clade17	I
TraesTSP4A01G190600.1	Angiosperms	Triticum spelta	D	clade17	I
TraesTSP4B01G142500.1	Angiosperms	Triticum spelta	D	clade17	I
TraesTSP4D01G136500.1	Angiosperms	Triticum spelta	D	clade17	I
TRITD1Av1G172090.5	Angiosperms	Triticum turgidum	D	clade17	I
TRITD3Av1G220570.13	Angiosperms	Triticum turgidum	D	clade17	I
TRITD3Bv1G209470.13	Angiosperms	Triticum turgidum	D	clade17	I
TRITD4Av1G144640.9	Angiosperms	Triticum turgidum	D	clade17	I
TRITD4Bv1G058730.21	Angiosperms	Triticum turgidum	D	clade17	I
TuG1812G0100003163.01.T01	Angiosperms	Triticum urartu	D	clade17	I
TuG1812G0400001397.01.T02	Angiosperms	Triticum urartu	D	clade17	I
EVM0022641.1	Angiosperms	Aegilops bicornis	D	clade18	II
AE.LONG.r1.2SG0162770.2	Angiosperms	Aegilops longissima	D	clade18	II
EVM0035532.1	Angiosperms	Aegilops searsii	D	clade18	II
AE.SHARON.r1.2SG0178040.2	Angiosperms	Aegilops sharonensis	D	clade18	II
AespeY2032CH2S01G536000.1	Angiosperms	Aegilops speltoides	D	clade18	II
AespeY2032CH2S01G537200.1	Angiosperms	Aegilops speltoides	D	clade18	II
AET2Gv21163500.16	Angiosperms	Aegilops tauschii	D	clade18	II
Aco001167.1	Angiosperms	Ananas comosus	D	clade18	II
AT1G22070.1	Angiosperms	Arabidopsis thaliana	D	clade18	II
AT1G77920.1	Angiosperms	Arabidopsis thaliana	D	clade18	II
AT5G10030.1	Angiosperms	Arabidopsis thaliana	D	clade18	II
AT5G65210.2	Angiosperms	Arabidopsis thaliana	D	clade18	II
Bradi3g15590.1	Angiosperms	Brachypodium distachyon	D	clade18	II
Bradi5g23340.3	Angiosperms	Brachypodium distachyon	D	clade18	II
HORVU2Hr1G116130.4	Angiosperms	Hordeum vulgare	D	clade18	II
LOC_Os04g54474.1	Angiosperms	Oryza sativa	D	clade18	II
LOC_Os08g07970.1	Angiosperms	Oryza sativa	D	clade18	II
Tel2E01T895400.1	Angiosperms	Thinopyrum elongatum	D	clade18	II
Tel2E01T1030200.1	Angiosperms	Thinopyrum elongatum	D	clade18	II
TraesCS2A03G1221000.1	Angiosperms	Triticum aestivum	D	clade18	II
TraesCS2B03G1396700.1	Angiosperms	Triticum aestivum	D	clade18	II
TraesCS2D03G1179500.1	Angiosperms	Triticum aestivum	D	clade18	II
TRIDC2BG080450.7	Angiosperms	Triticum dicoccoides	D	clade18	II
TraesTSP2A01G565900.1	Angiosperms	Triticum spelta	D	clade18	II
TraesTSP2B01G599800.1	Angiosperms	Triticum spelta	D	clade18	II
TraesTSP2D01G578900.1	Angiosperms	Triticum spelta	D	clade18	II
TRITD2Av1G279460.1	Angiosperms	Triticum turgidum	D	clade18	II
TuG1812G0200005723.01.T02	Angiosperms	Triticum urartu	D	clade18	II
TuG1812S0003292400.01.T02	Angiosperms	Triticum urartu	D	clade18	II
EVM0003647.1	Angiosperms	Aegilops bicornis	D	clade19	IV
AE.LONG.r1.7SG0543170.1	Angiosperms	Aegilops longissima	D	clade19	IV
EVM0017040.1	Angiosperms	Aegilops searsii	D	clade19	IV
AE.SHARON.r1.7SG0584020.1	Angiosperms	Aegilops sharonensis	D	clade19	IV
AespeY2032CH7S01G248700.1	Angiosperms	Aegilops speltoides	D	clade19	IV
Aco001064.1	Angiosperms	Ananas comosus	D	clade19	IV
AT1G68640.1	Angiosperms	Arabidopsis thaliana	D	clade19	IV
Bradi1g43900.6	Angiosperms	Brachypodium distachyon	D	clade19	IV
HORVU7Hr1G042170.4	Angiosperms	Hordeum vulgare	D	clade19	IV
HORVU7Hr1G042180.5	Angiosperms	Hordeum vulgare	D	clade19	IV
LOC_Os06g15480.2	Angiosperms	Oryza sativa	D	clade19	IV
Tel7E01T377500.1	Angiosperms	Thinopyrum elongatum	D	clade19	IV
TraesCS7A03G0483700.1	Angiosperms	Triticum aestivum	D	clade19	IV
TraesCS7B03G0298800.1	Angiosperms	Triticum aestivum	D	clade19	IV
TraesCS7D03G0468200.1	Angiosperms	Triticum aestivum	D	clade19	IV
TRIDC7AG026120.10	Angiosperms	Triticum dicoccoides	D	clade19	IV
TRIDC7BG016670.7	Angiosperms	Triticum dicoccoides	D	clade19	IV
TraesTSP7A01G207000.1	Angiosperms	Triticum spelta	D	clade19	IV
TraesTSP7B01G122500.1	Angiosperms	Triticum spelta	D	clade19	IV
TraesTSP7D01G234700.1	Angiosperms	Triticum spelta	D	clade19	IV
TRITD7Av1G071350.4	Angiosperms	Triticum turgidum	D	clade19	IV
TRITD7Bv1G047420.2	Angiosperms	Triticum turgidum	D	clade19	IV
EVM0035937.1	Angiosperms	Aegilops bicornis	A	clade2	IV
EVM0017553.1	Angiosperms	Aegilops bicornis	A	clade2	IV
AE.LONG.r1.5SG0405790.1	Angiosperms	Aegilops longissima	A	clade2	IV
AE.SHARON.r1.5SG0429580.1	Angiosperms	Aegilops sharonensis	A	clade2	IV
AespeY2032CH5S01G376900.1	Angiosperms	Aegilops speltoides	A	clade2	IV
AET5Gv20764000.4	Angiosperms	Aegilops tauschii	A	clade2	IV
Aco010389.1	Angiosperms	Ananas comosus	A	clade2	IV
Bradi4g36587.1	Angiosperms	Brachypodium distachyon	A	clade2	IV
HORVU5Hr1G084260.1	Angiosperms	Hordeum vulgare	A	clade2	IV
LOC_Os09g36910.1	Angiosperms	Oryza sativa	A	clade2	IV
Tel1E01T039500.1	Angiosperms	Thinopyrum elongatum	A	clade2	IV
Tel5E01T527400.1	Angiosperms	Thinopyrum elongatum	A	clade2	IV
TraesCS5A03G0801700.1	Angiosperms	Triticum aestivum	A	clade2	IV
TraesCS5B03G0834900.1	Angiosperms	Triticum aestivum	A	clade2	IV
TraesCS5D03G0759400.1	Angiosperms	Triticum aestivum	A	clade2	IV
TRIDC5AG048990.3	Angiosperms	Triticum dicoccoides	A	clade2	IV
TraesTSP5A01G348900.1	Angiosperms	Triticum spelta	A	clade2	IV
TraesTSP5D01G365800.1	Angiosperms	Triticum spelta	A	clade2	IV
TRITD5Bv1G175990.2	Angiosperms	Triticum turgidum	A	clade2	IV
EVM0044864.1	Angiosperms	Aegilops bicornis	D	clade20	I
AE.LONG.r1.UnG0620260.1	Angiosperms	Aegilops longissima	D	clade20	I
AE.LONG.r1.2SG0085120.1	Angiosperms	Aegilops longissima	D	clade20	I
EVM0017791.2	Angiosperms	Aegilops searsii	D	clade20	I
EVM0029460.1	Angiosperms	Aegilops searsii	D	clade20	I
AE.SHARON.r1.2SG0096040.1	Angiosperms	Aegilops sharonensis	D	clade20	I
AE.SHARON.r1.4SG0331160.1	Angiosperms	Aegilops sharonensis	D	clade20	I
AespeY2032CH4S01G245000.1	Angiosperms	Aegilops speltoides	D	clade20	I
Aco006270.1	Angiosperms	Ananas comosus	D	clade20	I
Aco001737.1	Angiosperms	Ananas comosus	D	clade20	I
Bradi1g17210.4	Angiosperms	Brachypodium distachyon	D	clade20	I
Bradi1g64060.1	Angiosperms	Brachypodium distachyon	D	clade20	I
HORVU2Hr1G016580.3	Angiosperms	Hordeum vulgare	D	clade20	I
HORVU4Hr1G052330.4	Angiosperms	Hordeum vulgare	D	clade20	I
LOC_Os03g20310.4	Angiosperms	Oryza sativa	D	clade20	I
LOC_Os07g48820.1	Angiosperms	Oryza sativa	D	clade20	I
Tel2E01T214200.1	Angiosperms	Thinopyrum elongatum	D	clade20	I
Tel4E01T321900.1	Angiosperms	Thinopyrum elongatum	D	clade20	I
TraesCS2A03G0199800.2	Angiosperms	Triticum aestivum	D	clade20	I
TraesCS2B03G0271900.2	Angiosperms	Triticum aestivum	D	clade20	I
TraesCS2D03G0203700.2	Angiosperms	Triticum aestivum	D	clade20	I
TraesCS4A03G0264200.2	Angiosperms	Triticum aestivum	D	clade20	I
TraesCS4B03G0503100.1	Angiosperms	Triticum aestivum	D	clade20	I
TraesCS4D03G0449100.3	Angiosperms	Triticum aestivum	D	clade20	I
TRIDC4AG017490.9	Angiosperms	Triticum dicoccoides	D	clade20	I
TraesTSP2A01G106100.1	Angiosperms	Triticum spelta	D	clade20	I
TraesTSP2B01G126600.1	Angiosperms	Triticum spelta	D	clade20	I
TraesTSP2D01G113400.1	Angiosperms	Triticum spelta	D	clade20	I
TraesTSP4A01G129900.1	Angiosperms	Triticum spelta	D	clade20	I
TraesTSP4B01G192700.1	Angiosperms	Triticum spelta	D	clade20	I
TraesTSP4D01G193600.1	Angiosperms	Triticum spelta	D	clade20	I
TRITD2Av1G025180.8	Angiosperms	Triticum turgidum	D	clade20	I
TRITD2Bv1G032690.3	Angiosperms	Triticum turgidum	D	clade20	I
TRITD4Av1G063650.5	Angiosperms	Triticum turgidum	D	clade20	I
TuG1812G0400002160.01.T01	Angiosperms	Triticum urartu	D	clade20	I
TuG1812G0100002005.01.T01	Angiosperms	Triticum urartu	D	clade20	I
EVM0001917.1	Angiosperms	Aegilops bicornis	D	clade21	I
EVM0016733.1	Angiosperms	Aegilops bicornis	D	clade21	I
AE.LONG.r1.1SG0015390.1	Angiosperms	Aegilops longissima	D	clade21	I
AE.LONG.r1.3SG0202890.1	Angiosperms	Aegilops longissima	D	clade21	I
AE.LONG.r1.3SG0231490.1	Angiosperms	Aegilops longissima	D	clade21	I
EVM0003879.1	Angiosperms	Aegilops searsii	D	clade21	I
EVM0050636.1	Angiosperms	Aegilops searsii	D	clade21	I
EVM0007219.1	Angiosperms	Aegilops searsii	D	clade21	I
AE.SHARON.r1.1SG0018860.1	Angiosperms	Aegilops sharonensis	D	clade21	I
AE.SHARON.r1.3SG0225720.1	Angiosperms	Aegilops sharonensis	D	clade21	I
AE.SHARON.r1.3SG0254820.1	Angiosperms	Aegilops sharonensis	D	clade21	I
AespeY2032CH1S01G141900.1	Angiosperms	Aegilops speltoides	D	clade21	I
AespeY2032CH3S01G408800.1	Angiosperms	Aegilops speltoides	D	clade21	I
AespeY2032CH3S01G409600.1	Angiosperms	Aegilops speltoides	D	clade21	I
Aco007216.1	Angiosperms	Ananas comosus	D	clade21	I
Bradi2g10830.3	Angiosperms	Brachypodium distachyon	D	clade21	I
Bradi2g21380.1	Angiosperms	Brachypodium distachyon	D	clade21	I
Bradi2g52860.1	Angiosperms	Brachypodium distachyon	D	clade21	I
HORVU1Hr1G068220.1	Angiosperms	Hordeum vulgare	D	clade21	I
HORVU3Hr1G079010.5	Angiosperms	Hordeum vulgare	D	clade21	I
HORVU0Hr1G032230.2	Angiosperms	Hordeum vulgare	D	clade21	I
LOC_Os01g17260.2	Angiosperms	Oryza sativa	D	clade21	I
LOC_Os01g59350.1	Angiosperms	Oryza sativa	D	clade21	I
LOC_Os05g41280.1	Angiosperms	Oryza sativa	D	clade21	I
Tel1E01T203400.1	Angiosperms	Thinopyrum elongatum	D	clade21	I
Tel3E01T328100.1	Angiosperms	Thinopyrum elongatum	D	clade21	I
Tel3E01T533400.1	Angiosperms	Thinopyrum elongatum	D	clade21	I
TraesCS1A03G0232400.1	Angiosperms	Triticum aestivum	D	clade21	I
TraesCS1B03G0345500.4	Angiosperms	Triticum aestivum	D	clade21	I
TraesCS1D03G0249800.2	Angiosperms	Triticum aestivum	D	clade21	I
TraesCS3A03G0458600.2	Angiosperms	Triticum aestivum	D	clade21	I
TraesCS3A03G0799100.1	Angiosperms	Triticum aestivum	D	clade21	I
TraesCS3B03G0534500.2	Angiosperms	Triticum aestivum	D	clade21	I
TraesCS3B03G0923000.1	Angiosperms	Triticum aestivum	D	clade21	I
TraesCS3D03G0424200.4	Angiosperms	Triticum aestivum	D	clade21	I
TraesCS3D03G0738000.1	Angiosperms	Triticum aestivum	D	clade21	I
TRIDC1AG016830.2	Angiosperms	Triticum dicoccoides	D	clade21	I
TRIDC1BG018090.3	Angiosperms	Triticum dicoccoides	D	clade21	I
TRIDC3AG026640.15	Angiosperms	Triticum dicoccoides	D	clade21	I
TRIDC3AG048070.9	Angiosperms	Triticum dicoccoides	D	clade21	I
TRIDC3BG054200.9	Angiosperms	Triticum dicoccoides	D	clade21	I
TraesTSP1A01G111800.1	Angiosperms	Triticum spelta	D	clade21	I
TraesTSP1B01G133300.1	Angiosperms	Triticum spelta	D	clade21	I
TraesTSP1D01G121200.1	Angiosperms	Triticum spelta	D	clade21	I
TraesTSP3A01G212200.1	Angiosperms	Triticum spelta	D	clade21	I
TraesTSP3A01G355500.1	Angiosperms	Triticum spelta	D	clade21	I
TraesTSP3B01G246300.1	Angiosperms	Triticum spelta	D	clade21	I
TraesTSP3B01G396900.1	Angiosperms	Triticum spelta	D	clade21	I
TraesTSP3D01G215800.1	Angiosperms	Triticum spelta	D	clade21	I
TraesTSP3D01G355900.1	Angiosperms	Triticum spelta	D	clade21	I
TRITD1Av1G039140.3	Angiosperms	Triticum turgidum	D	clade21	I
TRITD3Av1G097090.4	Angiosperms	Triticum turgidum	D	clade21	I
TRITD3Av1G206330.2	Angiosperms	Triticum turgidum	D	clade21	I
TRITD3Bv1G096780.5	Angiosperms	Triticum turgidum	D	clade21	I
TRITD3Bv1G186890.2	Angiosperms	Triticum turgidum	D	clade21	I
TuG1812G0100001008.01.T01	Angiosperms	Triticum urartu	D	clade21	I
TuG1812G0100001190.01.T01	Angiosperms	Triticum urartu	D	clade21	I
TuG1812G0300003752.01.T01	Angiosperms	Triticum urartu	D	clade21	I
EVM0013266.1	Angiosperms	Aegilops bicornis	E	clade22	IV
EVM0033346.1	Angiosperms	Aegilops bicornis	E	clade22	IV
AE.LONG.r1.6SG0471570.1	Angiosperms	Aegilops longissima	E	clade22	IV
EVM0014551.1	Angiosperms	Aegilops searsii	E	clade22	IV
AE.SHARON.r1.6SG0504630.1	Angiosperms	Aegilops sharonensis	E	clade22	IV
AespeY2032CH6S01G305100.1	Angiosperms	Aegilops speltoides	E	clade22	IV
AET6Gv20510600.6	Angiosperms	Aegilops tauschii	E	clade22	IV
Aco007826.1	Angiosperms	Ananas comosus	E	clade22	IV
AT5G04840.1	Angiosperms	Arabidopsis thaliana	E	clade22	IV
Bradi3g45170.5	Angiosperms	Brachypodium distachyon	E	clade22	IV
HORVU6Hr1G051110.6	Angiosperms	Hordeum vulgare	E	clade22	IV
LOC_Os02g33560.1	Angiosperms	Oryza sativa	E	clade22	IV
Tel6E01T383900.1	Angiosperms	Thinopyrum elongatum	E	clade22	IV
TraesCS6A03G0547800.1	Angiosperms	Triticum aestivum	E	clade22	IV
TraesCS6B03G0610700.1	Angiosperms	Triticum aestivum	E	clade22	IV
TraesCS6D03G0463700.1	Angiosperms	Triticum aestivum	E	clade22	IV
TRIDC6AG031760.3	Angiosperms	Triticum dicoccoides	E	clade22	IV
TRIDC6BG034000.4	Angiosperms	Triticum dicoccoides	E	clade22	IV
TraesTSP6A01G181400.1	Angiosperms	Triticum spelta	E	clade22	IV
TraesTSP6B01G242200.1	Angiosperms	Triticum spelta	E	clade22	IV
TraesTSP6D01G198500.1	Angiosperms	Triticum spelta	E	clade22	IV
TRITD6Av1G120680.5	Angiosperms	Triticum turgidum	E	clade22	IV
TRITD0Uv1G057520.4	Angiosperms	Triticum turgidum	E	clade22	IV
TuG1812G0600002040.01.T02	Angiosperms	Triticum urartu	E	clade22	IV
EVM0051484.1	Angiosperms	Aegilops bicornis	E	clade23	II
AE.LONG.r1.4SG0280660.1	Angiosperms	Aegilops longissima	E	clade23	II
EVM0032734.1	Angiosperms	Aegilops searsii	E	clade23	II
AE.SHARON.r1.4SG0310500.1	Angiosperms	Aegilops sharonensis	E	clade23	II
AespeY2032CH4S01G159800.1	Angiosperms	Aegilops speltoides	E	clade23	II
AespeY2032CH5S01G136800.1	Angiosperms	Aegilops speltoides	E	clade23	II
AET4Gv20227000.4	Angiosperms	Aegilops tauschii	E	clade23	II
Aco007958.1	Angiosperms	Ananas comosus	E	clade23	II
AT1G35490.1	Angiosperms	Arabidopsis thaliana	E	clade23	II
AT1G58110.1	Angiosperms	Arabidopsis thaliana	E	clade23	II
AT4G06598.1	Angiosperms	Arabidopsis thaliana	E	clade23	II
Bradi4g22130.3	Angiosperms	Brachypodium distachyon	E	clade23	II
Bradi4g40540.1	Angiosperms	Brachypodium distachyon	E	clade23	II
HORVU4Hr1G016340.4	Angiosperms	Hordeum vulgare	E	clade23	II
HORVU5Hr1G031130.1	Angiosperms	Hordeum vulgare	E	clade23	II
LOC_Os11g11100.1	Angiosperms	Oryza sativa	E	clade23	II
LOC_Os12g09250.1	Angiosperms	Oryza sativa	E	clade23	II
Tel4E01T172900.1	Angiosperms	Thinopyrum elongatum	E	clade23	II
TraesCS4A03G0545600.1	Angiosperms	Triticum aestivum	E	clade23	II
TraesCS4B03G0245600.1	Angiosperms	Triticum aestivum	E	clade23	II
TraesCS4D03G0207800.1	Angiosperms	Triticum aestivum	E	clade23	II
TRIDC4AG032500.3	Angiosperms	Triticum dicoccoides	E	clade23	II
TRIDC4BG016760.3	Angiosperms	Triticum dicoccoides	E	clade23	II
TraesTSP4A01G213200.1	Angiosperms	Triticum spelta	E	clade23	II
TraesTSP4B01G113900.1	Angiosperms	Triticum spelta	E	clade23	II
TraesTSP4D01G110700.1	Angiosperms	Triticum spelta	E	clade23	II
TRITD4Av1G158310.4	Angiosperms	Triticum turgidum	E	clade23	II
TRITD4Bv1G041410.3	Angiosperms	Triticum turgidum	E	clade23	II
EVM0014477.1	Angiosperms	Aegilops bicornis	E	clade24	IV
EVM0018505.1	Angiosperms	Aegilops bicornis	E	clade24	IV
AE.LONG.r1.2SG0093430.1	Angiosperms	Aegilops longissima	E	clade24	IV
AE.LONG.r1.3SG0194740.1	Angiosperms	Aegilops longissima	E	clade24	IV
EVM0056881.1	Angiosperms	Aegilops searsii	E	clade24	IV
EVM0052901.1	Angiosperms	Aegilops searsii	E	clade24	IV
AE.SHARON.r1.2SG0104830.1	Angiosperms	Aegilops sharonensis	E	clade24	IV
AE.SHARON.r1.3SG0217160.1	Angiosperms	Aegilops sharonensis	E	clade24	IV
AespeY2032CH2S01G142800.1	Angiosperms	Aegilops speltoides	E	clade24	IV
AET2Gv20285200.2	Angiosperms	Aegilops tauschii	E	clade24	IV
Bradi2g06790.3	Angiosperms	Brachypodium distachyon	E	clade24	IV
HORVU3Hr1G040920.4	Angiosperms	Hordeum vulgare	E	clade24	IV
LOC_Os01g11350.1	Angiosperms	Oryza sativa	E	clade24	IV
Tel2E01T285100.1	Angiosperms	Thinopyrum elongatum	E	clade24	IV
Tel3E01T253500.1	Angiosperms	Thinopyrum elongatum	E	clade24	IV
TraesCS2A03G0288200.1	Angiosperms	Triticum aestivum	E	clade24	IV
TraesCS2B03G0401500.1	Angiosperms	Triticum aestivum	E	clade24	IV
TraesCS2D03G0303300.1	Angiosperms	Triticum aestivum	E	clade24	IV
TraesCS3A03G0320800.2	Angiosperms	Triticum aestivum	E	clade24	IV
TraesCS3B03G0399800.1	Angiosperms	Triticum aestivum	E	clade24	IV
TraesCS3D03G0314900.1	Angiosperms	Triticum aestivum	E	clade24	IV
TRIDC2AG017580.4	Angiosperms	Triticum dicoccoides	E	clade24	IV
TRIDC2BG021190.2	Angiosperms	Triticum dicoccoides	E	clade24	IV
TRIDC3AG018330.5	Angiosperms	Triticum dicoccoides	E	clade24	IV
TRIDC3BG023970.3	Angiosperms	Triticum dicoccoides	E	clade24	IV
TraesTSP2A01G153500.1	Angiosperms	Triticum spelta	E	clade24	IV
TraesTSP2B01G183500.1	Angiosperms	Triticum spelta	E	clade24	IV
TraesTSP2D01G165900.1	Angiosperms	Triticum spelta	E	clade24	IV
TraesTSP3A01G158700.1	Angiosperms	Triticum spelta	E	clade24	IV
TraesTSP3D01G167000.1	Angiosperms	Triticum spelta	E	clade24	IV
TRITD2Bv1G053280.1	Angiosperms	Triticum turgidum	E	clade24	IV
TRITD0Uv1G011940.1	Angiosperms	Triticum turgidum	E	clade24	IV
TuG1812G0200001468.01.T01	Angiosperms	Triticum urartu	E	clade24	IV
TuG1812G0300001596.01.T01	Angiosperms	Triticum urartu	E	clade24	IV
EVM0052078.1	Angiosperms	Aegilops bicornis	E	clade25	I
EVM0053088.1	Angiosperms	Aegilops bicornis	E	clade25	I
AE.LONG.r1.3SG0225830.1	Angiosperms	Aegilops longissima	E	clade25	I
AE.LONG.r1.5SG0376020.1	Angiosperms	Aegilops longissima	E	clade25	I
EVM0022843.1	Angiosperms	Aegilops searsii	E	clade25	I
EVM0049104.1	Angiosperms	Aegilops searsii	E	clade25	I
AE.SHARON.r1.3SG0248960.1	Angiosperms	Aegilops sharonensis	E	clade25	I
AE.SHARON.r1.5SG0398310.1	Angiosperms	Aegilops sharonensis	E	clade25	I
AespeY2032CH3S01G365800.1	Angiosperms	Aegilops speltoides	E	clade25	I
AespeY2032CH5S01G168300.1	Angiosperms	Aegilops speltoides	E	clade25	I
AET3Gv20692600.5	Angiosperms	Aegilops tauschii	E	clade25	I
AET5Gv20372700.8	Angiosperms	Aegilops tauschii	E	clade25	I
Aco010661.1	Angiosperms	Ananas comosus	E	clade25	I
Aco018079.1	Angiosperms	Ananas comosus	E	clade25	I
Aco004337.1	Angiosperms	Ananas comosus	E	clade25	I
Bradi2g50220.1	Angiosperms	Brachypodium distachyon	E	clade25	I
Bradi3g09340.1	Angiosperms	Brachypodium distachyon	E	clade25	I
HORVU3Hr1G072770.3	Angiosperms	Hordeum vulgare	E	clade25	I
HORVU5Hr1G045690.1	Angiosperms	Hordeum vulgare	E	clade25	I
LOC_Os01g55150.1	Angiosperms	Oryza sativa	E	clade25	I
LOC_Os02g14910.1	Angiosperms	Oryza sativa	E	clade25	I
Tel3E01T479800.1	Angiosperms	Thinopyrum elongatum	E	clade25	I
Tel5E01T252200.1	Angiosperms	Thinopyrum elongatum	E	clade25	I
TraesCS3A03G0731500.2	Angiosperms	Triticum aestivum	E	clade25	I
TraesCS3B03G0838100.1	Angiosperms	Triticum aestivum	E	clade25	I
TraesCS3D03G0674700.1	Angiosperms	Triticum aestivum	E	clade25	I
TraesCS5A03G0398400.1	Angiosperms	Triticum aestivum	E	clade25	I
TraesCS5B03G0395300.1	Angiosperms	Triticum aestivum	E	clade25	I
TraesCS5D03G0370700.1	Angiosperms	Triticum aestivum	E	clade25	I
TRIDC3AG043420.5	Angiosperms	Triticum dicoccoides	E	clade25	I
TRIDC3BG049360.4	Angiosperms	Triticum dicoccoides	E	clade25	I
TRIDC5AG024110.5	Angiosperms	Triticum dicoccoides	E	clade25	I
TRIDC5BG025310.5	Angiosperms	Triticum dicoccoides	E	clade25	I
TraesTSP3A01G320000.1	Angiosperms	Triticum spelta	E	clade25	I
TraesTSP3B01G357300.1	Angiosperms	Triticum spelta	E	clade25	I
TraesTSP3D01G320000.1	Angiosperms	Triticum spelta	E	clade25	I
TraesTSP5A01G153000.1	Angiosperms	Triticum spelta	E	clade25	I
TraesTSP5B01G155100.1	Angiosperms	Triticum spelta	E	clade25	I
TraesTSP5D01G162600.1	Angiosperms	Triticum spelta	E	clade25	I
TRITD3Av1G189880.1	Angiosperms	Triticum turgidum	E	clade25	I
TRITD3Bv1G172860.3	Angiosperms	Triticum turgidum	E	clade25	I
TRITD5Av1G109070.3	Angiosperms	Triticum turgidum	E	clade25	I
TRITD5Bv1G090970.4	Angiosperms	Triticum turgidum	E	clade25	I
TuG1812G0300003398.01.T01	Angiosperms	Triticum urartu	E	clade25	I
TuG1812G0500001782.01.T01	Angiosperms	Triticum urartu	E	clade25	I
EVM0057463.1	Angiosperms	Aegilops bicornis	F	clade26	I
EVM0045403.1	Angiosperms	Aegilops bicornis	F	clade26	I
AE.LONG.r1.1SG0054730.1	Angiosperms	Aegilops longissima	F	clade26	I
AE.LONG.r1.3SG0231110.1	Angiosperms	Aegilops longissima	F	clade26	I
EVM0049546.1	Angiosperms	Aegilops searsii	F	clade26	I
EVM0009215.1	Angiosperms	Aegilops searsii	F	clade26	I
AE.SHARON.r1.1SG0059150.1	Angiosperms	Aegilops sharonensis	F	clade26	I
AE.SHARON.r1.3SG0254350.1	Angiosperms	Aegilops sharonensis	F	clade26	I
AespeY2032CH1S01G291600.1	Angiosperms	Aegilops speltoides	F	clade26	I
AespeY2032CH3S01G404700.1	Angiosperms	Aegilops speltoides	F	clade26	I
AET1Gv20739200.2	Angiosperms	Aegilops tauschii	F	clade26	I
AET3Gv20751900.3	Angiosperms	Aegilops tauschii	F	clade26	I
Aco028599.1	Angiosperms	Ananas comosus	F	clade26	I
AT3G51960.2	Angiosperms	Arabidopsis thaliana	F	clade26	I
Bradi2g21197.2	Angiosperms	Brachypodium distachyon	F	clade26	I
Bradi2g52590.3	Angiosperms	Brachypodium distachyon	F	clade26	I
Bradi4g43322.2	Angiosperms	Brachypodium distachyon	F	clade26	I
HORVU1Hr1G067680.1	Angiosperms	Hordeum vulgare	F	clade26	I
HORVU3Hr1G078550.2	Angiosperms	Hordeum vulgare	F	clade26	I
HORVU0Hr1G000950.1	Angiosperms	Hordeum vulgare	F	clade26	I
LOC_Os01g58760.1	Angiosperms	Oryza sativa	F	clade26	I
LOC_Os05g41540.1	Angiosperms	Oryza sativa	F	clade26	I
Tel1E01T503400.1	Angiosperms	Thinopyrum elongatum	F	clade26	I
Tel3E01T528700.1	Angiosperms	Thinopyrum elongatum	F	clade26	I
Tel5E01T029100.1	Angiosperms	Thinopyrum elongatum	F	clade26	I
Tel5E01T029200.1	Angiosperms	Thinopyrum elongatum	F	clade26	I
TraesCS1A03G0774100.1	Angiosperms	Triticum aestivum	F	clade26	I
TraesCS1B03G0886700.1	Angiosperms	Triticum aestivum	F	clade26	I
TraesCS1D03G0741200.1	Angiosperms	Triticum aestivum	F	clade26	I
TraesCS3A03G0792700.1	Angiosperms	Triticum aestivum	F	clade26	I
TraesCS3B03G0914200.1	Angiosperms	Triticum aestivum	F	clade26	I
TraesCS3D03G0732200.1	Angiosperms	Triticum aestivum	F	clade26	I
TRIDC1AG046370.3	Angiosperms	Triticum dicoccoides	F	clade26	I
TRIDC3BG053800.3	Angiosperms	Triticum dicoccoides	F	clade26	I
TraesTSP1A01G338500.1	Angiosperms	Triticum spelta	F	clade26	I
TraesTSP1B01G344700.1	Angiosperms	Triticum spelta	F	clade26	I
TraesTSP1D01G342600.1	Angiosperms	Triticum spelta	F	clade26	I
TraesTSP3A01G351700.1	Angiosperms	Triticum spelta	F	clade26	I
TraesTSP3B01G392200.1	Angiosperms	Triticum spelta	F	clade26	I
TraesTSP3D01G352500.1	Angiosperms	Triticum spelta	F	clade26	I
TRITD1Bv1G175330.1	Angiosperms	Triticum turgidum	F	clade26	I
TRITD3Av1G205070.1	Angiosperms	Triticum turgidum	F	clade26	I
TuG1812G0300003709.01.T02	Angiosperms	Triticum urartu	F	clade26	I
EVM0007653.1	Angiosperms	Aegilops bicornis	F	clade27	III
EVM0013245.1	Angiosperms	Aegilops bicornis	F	clade27	III
EVM0022815.1	Angiosperms	Aegilops bicornis	F	clade27	III
EVM0006242.1	Angiosperms	Aegilops bicornis	F	clade27	III
EVM0051277.1	Angiosperms	Aegilops bicornis	F	clade27	III
EVM0062673.1	Angiosperms	Aegilops bicornis	F	clade27	III
AE.LONG.r1.UnG0652160.1	Angiosperms	Aegilops longissima	F	clade27	III
AE.LONG.r1.4SG0343120.1	Angiosperms	Aegilops longissima	F	clade27	III
AE.LONG.r1.5SG0351110.1	Angiosperms	Aegilops longissima	F	clade27	III
AE.LONG.r1.7SG0584690.1	Angiosperms	Aegilops longissima	F	clade27	III
EVM0039099.1	Angiosperms	Aegilops searsii	F	clade27	III
EVM0047497.3	Angiosperms	Aegilops searsii	F	clade27	III
AE.SHARON.r1.5SG0371950.1	Angiosperms	Aegilops sharonensis	F	clade27	III
AE.SHARON.r1.7SG0626590.1	Angiosperms	Aegilops sharonensis	F	clade27	III
AE.SHARON.r1.7SG0648340.1	Angiosperms	Aegilops sharonensis	F	clade27	III
AE.SHARON.r1.7SG0648350.1	Angiosperms	Aegilops sharonensis	F	clade27	III
AE.SHARON.r1.7SG0648520.1	Angiosperms	Aegilops sharonensis	F	clade27	III
AespeY2032CH5S01G030000.1	Angiosperms	Aegilops speltoides	F	clade27	III
AespeY2032CH7S01G774100.1	Angiosperms	Aegilops speltoides	F	clade27	III
AespeY2032CH7S01G774200.1	Angiosperms	Aegilops speltoides	F	clade27	III
AespeY2032CH7S01G775200.1	Angiosperms	Aegilops speltoides	F	clade27	III
AespeY2032UN01G033100.1	Angiosperms	Aegilops speltoides	F	clade27	III
AET5Gv20065300.2	Angiosperms	Aegilops tauschii	F	clade27	III
AET7Gv21018300.5	Angiosperms	Aegilops tauschii	F	clade27	III
Aco009353.1	Angiosperms	Ananas comosus	F	clade27	III
Aco013098.1	Angiosperms	Ananas comosus	F	clade27	III
AT2G16770.1	Angiosperms	Arabidopsis thaliana	F	clade27	III
AT4G35040.1	Angiosperms	Arabidopsis thaliana	F	clade27	III
Bradi1g30140.2	Angiosperms	Brachypodium distachyon	F	clade27	III
HORVU5Hr1G005780.1	Angiosperms	Hordeum vulgare	F	clade27	III
HORVU5Hr1G116780.1	Angiosperms	Hordeum vulgare	F	clade27	III
HORVU6Hr1G002780.1	Angiosperms	Hordeum vulgare	F	clade27	III
HORVU7Hr1G097390.1	Angiosperms	Hordeum vulgare	F	clade27	III
HORVU7Hr1G117010.1	Angiosperms	Hordeum vulgare	F	clade27	III
HORVU7Hr1G117020.3	Angiosperms	Hordeum vulgare	F	clade27	III
HORVU7Hr1G117170.1	Angiosperms	Hordeum vulgare	F	clade27	III
LOC_Os06g50310.1	Angiosperms	Oryza sativa	F	clade27	III
Tel5E01T045500.1	Angiosperms	Thinopyrum elongatum	F	clade27	III
Tel7E01T705500.1	Angiosperms	Thinopyrum elongatum	F	clade27	III
Tel7E01T924600.1	Angiosperms	Thinopyrum elongatum	F	clade27	III
Tel7E01T925300.1	Angiosperms	Thinopyrum elongatum	F	clade27	III
Tel7E01T926400.1	Angiosperms	Thinopyrum elongatum	F	clade27	III
TraesCS5A03G0050500.1	Angiosperms	Triticum aestivum	F	clade27	III
TraesCS5B03G0040100.1	Angiosperms	Triticum aestivum	F	clade27	III
TraesCS5D03G0063000.1	Angiosperms	Triticum aestivum	F	clade27	III
TraesCS7A03G1019000.1	Angiosperms	Triticum aestivum	F	clade27	III
TraesCS7A03G1288800.1	Angiosperms	Triticum aestivum	F	clade27	III
TraesCS7A03G1288900.1	Angiosperms	Triticum aestivum	F	clade27	III
TraesCS7A03G1292000.1	Angiosperms	Triticum aestivum	F	clade27	III
TraesCS7B03G0860600.1	Angiosperms	Triticum aestivum	F	clade27	III
TraesCS7B03G1208400.1	Angiosperms	Triticum aestivum	F	clade27	III
TraesCS7B03G1208500.1	Angiosperms	Triticum aestivum	F	clade27	III
TraesCS7B03G1210900.1	Angiosperms	Triticum aestivum	F	clade27	III
TraesCS7D03G0974700.1	Angiosperms	Triticum aestivum	F	clade27	III
TraesCS7D03G1223700.1	Angiosperms	Triticum aestivum	F	clade27	III
TraesCS7D03G1223800.1	Angiosperms	Triticum aestivum	F	clade27	III
TraesCS7D03G1225700.1	Angiosperms	Triticum aestivum	F	clade27	III
TRIDC5AG002870.1	Angiosperms	Triticum dicoccoides	F	clade27	III
TRIDC5BG002710.1	Angiosperms	Triticum dicoccoides	F	clade27	III
TRIDC7AG058550.2	Angiosperms	Triticum dicoccoides	F	clade27	III
TRIDC7AG074050.4	Angiosperms	Triticum dicoccoides	F	clade27	III
TRIDC7AG074060.1	Angiosperms	Triticum dicoccoides	F	clade27	III
TRIDC7AG074210.1	Angiosperms	Triticum dicoccoides	F	clade27	III
TRIDC7BG051310.1	Angiosperms	Triticum dicoccoides	F	clade27	III
TraesTSP5A01G022500.1	Angiosperms	Triticum spelta	F	clade27	III
TraesTSP5B01G019000.1	Angiosperms	Triticum spelta	F	clade27	III
TraesTSP5D01G030000.1	Angiosperms	Triticum spelta	F	clade27	III
TraesTSP7A01G453200.1	Angiosperms	Triticum spelta	F	clade27	III
TraesTSP7A01G574400.1	Angiosperms	Triticum spelta	F	clade27	III
TraesTSP7A01G574500.1	Angiosperms	Triticum spelta	F	clade27	III
TraesTSP7A01G575900.1	Angiosperms	Triticum spelta	F	clade27	III
TraesTSP7B01G344300.1	Angiosperms	Triticum spelta	F	clade27	III
TraesTSP7B01G482700.1	Angiosperms	Triticum spelta	F	clade27	III
TraesTSP7B01G482800.1	Angiosperms	Triticum spelta	F	clade27	III
TraesTSP7B01G484200.1	Angiosperms	Triticum spelta	F	clade27	III
TraesTSP7D01G451700.1	Angiosperms	Triticum spelta	F	clade27	III
TraesTSP7D01G570900.1	Angiosperms	Triticum spelta	F	clade27	III
TraesTSP7D01G571000.1	Angiosperms	Triticum spelta	F	clade27	III
TraesTSP7D01G572000.1	Angiosperms	Triticum spelta	F	clade27	III
TRITD5Av1G008170.2	Angiosperms	Triticum turgidum	F	clade27	III
TRITD7Av1G226950.1	Angiosperms	Triticum turgidum	F	clade27	III
TRITD7Av1G270450.1	Angiosperms	Triticum turgidum	F	clade27	III
TRITD7Av1G270460.1	Angiosperms	Triticum turgidum	F	clade27	III
TRITD7Av1G270690.1	Angiosperms	Triticum turgidum	F	clade27	III
TRITD7Bv1G176080.1	Angiosperms	Triticum turgidum	F	clade27	III
TRITD7Bv1G222930.1	Angiosperms	Triticum turgidum	F	clade27	III
TRITD7Bv1G222940.1	Angiosperms	Triticum turgidum	F	clade27	III
TRITD7Bv1G223280.1	Angiosperms	Triticum turgidum	F	clade27	III
TRITD0Uv1G048560.1	Angiosperms	Triticum turgidum	F	clade27	III
TuG1812S0000210200.01.T01	Angiosperms	Triticum urartu	F	clade27	III
TuG1812G0500000268.01.T01	Angiosperms	Triticum urartu	F	clade27	III
TuG1812G0700004575.01.T02	Angiosperms	Triticum urartu	F	clade27	III
TuG1812G0700004581.01.T01	Angiosperms	Triticum urartu	F	clade27	III
TuG1812G0700005663.01.T01	Angiosperms	Triticum urartu	F	clade27	III
EVM0032855.1	Angiosperms	Aegilops bicornis	G	clade28	I
EVM0058487.1	Angiosperms	Aegilops bicornis	G	clade28	I
AE.LONG.r1.2SG0108880.1	Angiosperms	Aegilops longissima	G	clade28	I
AE.LONG.r1.5SG0425260.1	Angiosperms	Aegilops longissima	G	clade28	I
EVM0015805.1	Angiosperms	Aegilops searsii	G	clade28	I
EVM0045790.1	Angiosperms	Aegilops searsii	G	clade28	I
AE.SHARON.r1.2SG0119160.1	Angiosperms	Aegilops sharonensis	G	clade28	I
AE.SHARON.r1.5SG0451000.1	Angiosperms	Aegilops sharonensis	G	clade28	I
AespeY2032CH2S01G252900.1	Angiosperms	Aegilops speltoides	G	clade28	I
AespeY2032CH5S01G567100.1	Angiosperms	Aegilops speltoides	G	clade28	I
AET2Gv20502300.19	Angiosperms	Aegilops tauschii	G	clade28	I
Aco029477.1	Angiosperms	Ananas comosus	G	clade28	I
AT4G36730.1	Angiosperms	Arabidopsis thaliana	G	clade28	I
Bradi1g04510.5	Angiosperms	Brachypodium distachyon	G	clade28	I
Bradi1g54180.5	Angiosperms	Brachypodium distachyon	G	clade28	I
HORVU2Hr1G055230.4	Angiosperms	Hordeum vulgare	G	clade28	I
HORVU0Hr1G013950.21	Angiosperms	Hordeum vulgare	G	clade28	I
LOC_Os03g59460.1	Angiosperms	Oryza sativa	G	clade28	I
LOC_Os07g10890.1	Angiosperms	Oryza sativa	G	clade28	I
Tel2E01T463400.1	Angiosperms	Thinopyrum elongatum	G	clade28	I
Tel5E01T728000.1	Angiosperms	Thinopyrum elongatum	G	clade28	I
TraesCS2A03G0572500.2	Angiosperms	Triticum aestivum	G	clade28	I
TraesCS2B03G0709300.2	Angiosperms	Triticum aestivum	G	clade28	I
TraesCS2D03G0509400.3	Angiosperms	Triticum aestivum	G	clade28	I
TraesCS5A03G1089000.2	Angiosperms	Triticum aestivum	G	clade28	I
TraesCS5B03G1151200.1	Angiosperms	Triticum aestivum	G	clade28	I
TraesCS5D03G1045300.1	Angiosperms	Triticum aestivum	G	clade28	I
TRIDC2AG034830.9	Angiosperms	Triticum dicoccoides	G	clade28	I
TRIDC5AG066130.2	Angiosperms	Triticum dicoccoides	G	clade28	I
TraesTSP2A01G264100.1	Angiosperms	Triticum spelta	G	clade28	I
TraesTSP2B01G302400.1	Angiosperms	Triticum spelta	G	clade28	I
TraesTSP2D01G263700.1	Angiosperms	Triticum spelta	G	clade28	I
TraesTSP5A01G485600.1	Angiosperms	Triticum spelta	G	clade28	I
TraesTSP5B01G513600.1	Angiosperms	Triticum spelta	G	clade28	I
TraesTSP5D01G511600.1	Angiosperms	Triticum spelta	G	clade28	I
TRITD2Bv1G124470.7	Angiosperms	Triticum turgidum	G	clade28	I
TRITD5Av1G227140.2	Angiosperms	Triticum turgidum	G	clade28	I
TRITD5Bv1G226110.4	Angiosperms	Triticum turgidum	G	clade28	I
TuG1812G0200002301.01.T02	Angiosperms	Triticum urartu	G	clade28	I
TuG1812G0200002435.01.T02	Angiosperms	Triticum urartu	G	clade28	I
TuG1812G0500004796.01.T01	Angiosperms	Triticum urartu	G	clade28	I
EVM0041496.1	Angiosperms	Aegilops bicornis	G	clade29	II
AE.LONG.r1.1SG0070920.1	Angiosperms	Aegilops longissima	G	clade29	II
EVM0034235.3	Angiosperms	Aegilops searsii	G	clade29	II
AE.SHARON.r1.1SG0076520.1	Angiosperms	Aegilops sharonensis	G	clade29	II
AespeY2032CH1S01G416300.1	Angiosperms	Aegilops speltoides	G	clade29	II
AET1Gv20975400.21	Angiosperms	Aegilops tauschii	G	clade29	II
Aco005538.1	Angiosperms	Ananas comosus	G	clade29	II
AT2G46270.1	Angiosperms	Arabidopsis thaliana	G	clade29	II
AT4G01120.1	Angiosperms	Arabidopsis thaliana	G	clade29	II
Bradi2g15940.1	Angiosperms	Brachypodium distachyon	G	clade29	II
Bradi2g45567.2	Angiosperms	Brachypodium distachyon	G	clade29	II
HORVU1Hr1G090030.11	Angiosperms	Hordeum vulgare	G	clade29	II
LOC_Os01g46970.1	Angiosperms	Oryza sativa	G	clade29	II
LOC_Os05g49420.1	Angiosperms	Oryza sativa	G	clade29	II
Tel1E01T677600.1	Angiosperms	Thinopyrum elongatum	G	clade29	II
TraesCS1A03G1002500.2	Angiosperms	Triticum aestivum	G	clade29	II
TraesCS1B03G1183100.1	Angiosperms	Triticum aestivum	G	clade29	II
TraesCS1D03G0963700.1	Angiosperms	Triticum aestivum	G	clade29	II
TRIDC1AG060340.12	Angiosperms	Triticum dicoccoides	G	clade29	II
TRIDC1BG069090.14	Angiosperms	Triticum dicoccoides	G	clade29	II
TraesTSP1A01G447200.1	Angiosperms	Triticum spelta	G	clade29	II
TraesTSP1B01G470800.1	Angiosperms	Triticum spelta	G	clade29	II
TraesTSP1D01G456500.1	Angiosperms	Triticum spelta	G	clade29	II
TRITD1Av1G207060.4	Angiosperms	Triticum turgidum	G	clade29	II
TRITD1Bv1G216770.6	Angiosperms	Triticum turgidum	G	clade29	II
EVM0014307.1	Angiosperms	Aegilops bicornis	A	clade3	I
EVM0052233.1	Angiosperms	Aegilops bicornis	A	clade3	I
AE.LONG.r1.UnG0642690.1	Angiosperms	Aegilops longissima	A	clade3	I
AE.LONG.r1.2SG0152550.1	Angiosperms	Aegilops longissima	A	clade3	I
EVM0028163.1	Angiosperms	Aegilops searsii	A	clade3	I
EVM0006310.1	Angiosperms	Aegilops searsii	A	clade3	I
AE.SHARON.r1.2SG0166250.1	Angiosperms	Aegilops sharonensis	A	clade3	I
AE.SHARON.r1.7SG0650310.1	Angiosperms	Aegilops sharonensis	A	clade3	I
AespeY2032CH2S01G472300.1	Angiosperms	Aegilops speltoides	A	clade3	I
AespeY2032CH7S01G789800.1	Angiosperms	Aegilops speltoides	A	clade3	I
AET2Gv21031600.1	Angiosperms	Aegilops tauschii	A	clade3	I
Bradi1g29920.1	Angiosperms	Brachypodium distachyon	A	clade3	I
Bradi3g60870.1	Angiosperms	Brachypodium distachyon	A	clade3	I
HORVU2Hr1G103190.1	Angiosperms	Hordeum vulgare	A	clade3	I
HORVU2Hr1G103240.1	Angiosperms	Hordeum vulgare	A	clade3	I
HORVU7Hr1G118520.1	Angiosperms	Hordeum vulgare	A	clade3	I
LOC_Os02g58670.1	Angiosperms	Oryza sativa	A	clade3	I
LOC_Os06g50480.1	Angiosperms	Oryza sativa	A	clade3	I
LOC_Os06g50600.2	Angiosperms	Oryza sativa	A	clade3	I
LOC_Os06g50830.1	Angiosperms	Oryza sativa	A	clade3	I
LOC_Os08g43600.1	Angiosperms	Oryza sativa	A	clade3	I
Tel2E01T788200.1	Angiosperms	Thinopyrum elongatum	A	clade3	I
Tel5E01T022300.1	Angiosperms	Thinopyrum elongatum	A	clade3	I
Tel7E01T946400.1	Angiosperms	Thinopyrum elongatum	A	clade3	I
TraesCS2A03G1099400.1	Angiosperms	Triticum aestivum	A	clade3	I
TraesCS2B03G1233700.1	Angiosperms	Triticum aestivum	A	clade3	I
TraesCS2D03G1042400.2	Angiosperms	Triticum aestivum	A	clade3	I
TraesCS7A03G1320600.1	Angiosperms	Triticum aestivum	A	clade3	I
TraesCS7B03G1249700.1	Angiosperms	Triticum aestivum	A	clade3	I
TraesCS7D03G1244800.1	Angiosperms	Triticum aestivum	A	clade3	I
TRIDC2AG066190.1	Angiosperms	Triticum dicoccoides	A	clade3	I
TRIDC2BG071350.1	Angiosperms	Triticum dicoccoides	A	clade3	I
TRIDC7BG072150.2	Angiosperms	Triticum dicoccoides	A	clade3	I
TraesTSP2B01G529700.1	Angiosperms	Triticum spelta	A	clade3	I
TraesTSP2D01G508500.1	Angiosperms	Triticum spelta	A	clade3	I
TraesTSP7A01G588900.1	Angiosperms	Triticum spelta	A	clade3	I
TraesTSP7B01G498200.1	Angiosperms	Triticum spelta	A	clade3	I
TraesTSP7D01G582400.1	Angiosperms	Triticum spelta	A	clade3	I
TRITD2Av1G261100.1	Angiosperms	Triticum turgidum	A	clade3	I
TRITD2Bv1G223740.2	Angiosperms	Triticum turgidum	A	clade3	I
TRITD7Bv1G226420.4	Angiosperms	Triticum turgidum	A	clade3	I
TuG1812G0200005173.01.T01	Angiosperms	Triticum urartu	A	clade3	I
EVM0014219.2	Angiosperms	Aegilops bicornis	G	clade30	I
EVM0002254.3	Angiosperms	Aegilops bicornis	G	clade30	I
EVM0031779.1	Angiosperms	Aegilops bicornis	G	clade30	I
AE.LONG.r1.4SG0310180.1	Angiosperms	Aegilops longissima	G	clade30	I
AE.LONG.r1.5SG0370780.1	Angiosperms	Aegilops longissima	G	clade30	I
AE.LONG.r1.6SG0449860.1	Angiosperms	Aegilops longissima	G	clade30	I
EVM0025503.1	Angiosperms	Aegilops searsii	G	clade30	I
EVM0022584.3	Angiosperms	Aegilops searsii	G	clade30	I
EVM0057071.1	Angiosperms	Aegilops searsii	G	clade30	I
AE.SHARON.r1.4SG0340230.1	Angiosperms	Aegilops sharonensis	G	clade30	I
AE.SHARON.r1.5SG0392660.1	Angiosperms	Aegilops sharonensis	G	clade30	I
AE.SHARON.r1.6SG0481240.1	Angiosperms	Aegilops sharonensis	G	clade30	I
AespeY2032CH4S01G306200.1	Angiosperms	Aegilops speltoides	G	clade30	I
AespeY2032CH5S01G141000.1	Angiosperms	Aegilops speltoides	G	clade30	I
AespeY2032CH6S01G145300.1	Angiosperms	Aegilops speltoides	G	clade30	I
AET4Gv20579400.30	Angiosperms	Aegilops tauschii	G	clade30	I
AET5Gv20316800.21	Angiosperms	Aegilops tauschii	G	clade30	I
Aco029130.1	Angiosperms	Ananas comosus	G	clade30	I
Aco015974.1	Angiosperms	Ananas comosus	G	clade30	I
Aco013189.1	Angiosperms	Ananas comosus	G	clade30	I
AT1G32150.1	Angiosperms	Arabidopsis thaliana	G	clade30	I
AT2G35530.1	Angiosperms	Arabidopsis thaliana	G	clade30	I
Bradi1g68560.4	Angiosperms	Brachypodium distachyon	G	clade30	I
Bradi3g02730.6	Angiosperms	Brachypodium distachyon	G	clade30	I
Bradi4g39630.2	Angiosperms	Brachypodium distachyon	G	clade30	I
HORVU4Hr1G064120.17	Angiosperms	Hordeum vulgare	G	clade30	I
HORVU5Hr1G029130.19	Angiosperms	Hordeum vulgare	G	clade30	I
HORVU6Hr1G016240.4	Angiosperms	Hordeum vulgare	G	clade30	I
LOC_Os12g13170.1	Angiosperms	Oryza sativa	G	clade30	I
LOC_Os02g03580.1	Angiosperms	Oryza sativa	G	clade30	I
LOC_Os03g13614.3	Angiosperms	Oryza sativa	G	clade30	I
Tel4E01T397300.1	Angiosperms	Thinopyrum elongatum	G	clade30	I
Tel5E01T216800.1	Angiosperms	Thinopyrum elongatum	G	clade30	I
Tel6E01T193900.1	Angiosperms	Thinopyrum elongatum	G	clade30	I
TraesCS4A03G0147100.4	Angiosperms	Triticum aestivum	G	clade30	I
TraesCS4B03G0627300.2	Angiosperms	Triticum aestivum	G	clade30	I
TraesCS4D03G0556000.3	Angiosperms	Triticum aestivum	G	clade30	I
TraesCS5A03G0314100.2	Angiosperms	Triticum aestivum	G	clade30	I
TraesCS5B03G0334700.2	Angiosperms	Triticum aestivum	G	clade30	I
TraesCS5D03G0314600.1	Angiosperms	Triticum aestivum	G	clade30	I
TraesCS6A03G0200000.2	Angiosperms	Triticum aestivum	G	clade30	I
TraesCS6B03G0268300.2	Angiosperms	Triticum aestivum	G	clade30	I
TRIDC4AG010150.11	Angiosperms	Triticum dicoccoides	G	clade30	I
TRIDC4BG040460.26	Angiosperms	Triticum dicoccoides	G	clade30	I
TRIDC5AG018500.9	Angiosperms	Triticum dicoccoides	G	clade30	I
TRIDC6AG011050.9	Angiosperms	Triticum dicoccoides	G	clade30	I
TRIDC6BG015840.12	Angiosperms	Triticum dicoccoides	G	clade30	I
TraesTSP4B01G244900.1	Angiosperms	Triticum spelta	G	clade30	I
TraesTSP4D01G244800.1	Angiosperms	Triticum spelta	G	clade30	I
TraesTSP5A01G122700.1	Angiosperms	Triticum spelta	G	clade30	I
TraesTSP5B01G127400.1	Angiosperms	Triticum spelta	G	clade30	I
TraesTSP5D01G137300.1	Angiosperms	Triticum spelta	G	clade30	I
TraesTSP6B01G120800.1	Angiosperms	Triticum spelta	G	clade30	I
TraesTSP6D01G074300.1	Angiosperms	Triticum spelta	G	clade30	I
TRITD4Bv1G139350.7	Angiosperms	Triticum turgidum	G	clade30	I
TRITD5Bv1G066480.7	Angiosperms	Triticum turgidum	G	clade30	I
TuG1812G0400002724.01.T03	Angiosperms	Triticum urartu	G	clade30	I
TuG1812G0500001322.01.T01	Angiosperms	Triticum urartu	G	clade30	I
EVM0020178.1	Angiosperms	Aegilops bicornis	H	clade31	IV
AE.LONG.r1.3SG0191640.1	Angiosperms	Aegilops longissima	H	clade31	IV
EVM0028916.1	Angiosperms	Aegilops searsii	H	clade31	IV
AE.SHARON.r1.3SG0214080.1	Angiosperms	Aegilops sharonensis	H	clade31	IV
AespeY2032CH3S01G148100.1	Angiosperms	Aegilops speltoides	H	clade31	IV
AespeY2032CH3S01G148200.1	Angiosperms	Aegilops speltoides	H	clade31	IV
AET3Gv20281900.4	Angiosperms	Aegilops tauschii	H	clade31	IV
AT5G11260.1	Angiosperms	Arabidopsis thaliana	H	clade31	IV
Bradi2g04590.1	Angiosperms	Brachypodium distachyon	H	clade31	IV
HORVU3Hr1G024220.2	Angiosperms	Hordeum vulgare	H	clade31	IV
LOC_Os01g07880.1	Angiosperms	Oryza sativa	H	clade31	IV
Tel3E01T216300.1	Angiosperms	Thinopyrum elongatum	H	clade31	IV
TraesCS3A03G0286900.1	Angiosperms	Triticum aestivum	H	clade31	IV
TraesCS3D03G0274100.1	Angiosperms	Triticum aestivum	H	clade31	IV
TRIDC3AG016140.3	Angiosperms	Triticum dicoccoides	H	clade31	IV
TRIDC3BG020970.3	Angiosperms	Triticum dicoccoides	H	clade31	IV
TraesTSP3A01G140100.1	Angiosperms	Triticum spelta	H	clade31	IV
TraesTSP3B01G171400.1	Angiosperms	Triticum spelta	H	clade31	IV
TraesTSP3D01G148200.1	Angiosperms	Triticum spelta	H	clade31	IV
TRITD3Av1G045640.1	Angiosperms	Triticum turgidum	H	clade31	IV
TuG1812G0300001573.01.T01	Angiosperms	Triticum urartu	H	clade31	IV
EVM0041390.1	Angiosperms	Aegilops bicornis	H	clade32	I
EVM0030803.1	Angiosperms	Aegilops bicornis	H	clade32	I
AE.LONG.r1.UnG0626360.1	Angiosperms	Aegilops longissima	H	clade32	I
AE.LONG.r1.6SG0466680.1	Angiosperms	Aegilops longissima	H	clade32	I
EVM0039520.1	Angiosperms	Aegilops searsii	H	clade32	I
AE.SHARON.r1.6SG0498970.1	Angiosperms	Aegilops sharonensis	H	clade32	I
AE.SHARON.r1.7SG0614550.1	Angiosperms	Aegilops sharonensis	H	clade32	I
AespeY2032CH6S01G281800.1	Angiosperms	Aegilops speltoides	H	clade32	I
AespeY2032CH6S01G282000.1	Angiosperms	Aegilops speltoides	H	clade32	I
AespeY2032CH7S01G446400.1	Angiosperms	Aegilops speltoides	H	clade32	I
AespeY2032CH7S01G488800.1	Angiosperms	Aegilops speltoides	H	clade32	I
AET7Gv20868100.2	Angiosperms	Aegilops tauschii	H	clade32	I
Aco009751.1	Angiosperms	Ananas comosus	H	clade32	I
Aco027928.1	Angiosperms	Ananas comosus	H	clade32	I
Aco014284.1	Angiosperms	Ananas comosus	H	clade32	I
AT3G17609.2	Angiosperms	Arabidopsis thaliana	H	clade32	I
Bradi1g36750.2	Angiosperms	Brachypodium distachyon	H	clade32	I
Bradi3g07540.1	Angiosperms	Brachypodium distachyon	H	clade32	I
HORVU6Hr1G037760.2	Angiosperms	Hordeum vulgare	H	clade32	I
HORVU7Hr1G084240.1	Angiosperms	Hordeum vulgare	H	clade32	I
LOC_Os02g10860.1	Angiosperms	Oryza sativa	H	clade32	I
LOC_Os06g39960.1	Angiosperms	Oryza sativa	H	clade32	I
Tel6E01T358300.1	Angiosperms	Thinopyrum elongatum	H	clade32	I
Tel7E01T599800.1	Angiosperms	Thinopyrum elongatum	H	clade32	I
TraesCS6A03G0435100.1	Angiosperms	Triticum aestivum	H	clade32	I
TraesCS6B03G0559300.1	Angiosperms	Triticum aestivum	H	clade32	I
TraesCS6D03G0376300.1	Angiosperms	Triticum aestivum	H	clade32	I
TraesCS7A03G0910000.1	Angiosperms	Triticum aestivum	H	clade32	I
TraesCS7D03G0823600.1	Angiosperms	Triticum aestivum	H	clade32	I
TRIDC6AG026000.7	Angiosperms	Triticum dicoccoides	H	clade32	I
TRIDC6BG032200.5	Angiosperms	Triticum dicoccoides	H	clade32	I
TRIDC7AG052240.3	Angiosperms	Triticum dicoccoides	H	clade32	I
TraesTSP6A01G150600.1	Angiosperms	Triticum spelta	H	clade32	I
TraesTSP6B01G226700.1	Angiosperms	Triticum spelta	H	clade32	I
TraesTSP6D01G176500.1	Angiosperms	Triticum spelta	H	clade32	I
TraesTSP7A01G402900.1	Angiosperms	Triticum spelta	H	clade32	I
TraesTSP7B01G270900.1	Angiosperms	Triticum spelta	H	clade32	I
TraesTSP7D01G383600.1	Angiosperms	Triticum spelta	H	clade32	I
TRITD6Bv1G085940.3	Angiosperms	Triticum turgidum	H	clade32	I
TRITD7Av1G201580.1	Angiosperms	Triticum turgidum	H	clade32	I
TRITD7Bv1G143690.1	Angiosperms	Triticum turgidum	H	clade32	I
TuG1812G0600002208.01.T01	Angiosperms	Triticum urartu	H	clade32	I
TuG1812G0700004075.01.T01	Angiosperms	Triticum urartu	H	clade32	I
EVM0014909.1	Angiosperms	Aegilops bicornis	I	clade33	I
AE.LONG.r1.4SG0325870.1	Angiosperms	Aegilops longissima	I	clade33	I
EVM0006159.1	Angiosperms	Aegilops searsii	I	clade33	I
EVM0029140.1	Angiosperms	Aegilops searsii	I	clade33	I
AE.SHARON.r1.4SG0357110.1	Angiosperms	Aegilops sharonensis	I	clade33	I
AespeY2032CH4S01G471500.1	Angiosperms	Aegilops speltoides	I	clade33	I
AespeY2032CH4S01G480800.1	Angiosperms	Aegilops speltoides	I	clade33	I
Aco021677.1	Angiosperms	Ananas comosus	I	clade33	I
Aco016587.1	Angiosperms	Ananas comosus	I	clade33	I
Bradi1g76690.1	Angiosperms	Brachypodium distachyon	I	clade33	I
Bradi3g31890.1	Angiosperms	Brachypodium distachyon	I	clade33	I
HORVU1Hr1G049310.1	Angiosperms	Hordeum vulgare	I	clade33	I
HORVU4Hr1G053410.2	Angiosperms	Hordeum vulgare	I	clade33	I
HORVU4Hr1G083000.1	Angiosperms	Hordeum vulgare	I	clade33	I
LOC_Os10g38820.1	Angiosperms	Oryza sativa	I	clade33	I
LOC_Os03g03550.1	Angiosperms	Oryza sativa	I	clade33	I
Tel1E01T329400.1	Angiosperms	Thinopyrum elongatum	I	clade33	I
Tel4E01T528200.1	Angiosperms	Thinopyrum elongatum	I	clade33	I
TraesCS1A03G0501300.1	Angiosperms	Triticum aestivum	I	clade33	I
TraesCS1B03G0573100.1	Angiosperms	Triticum aestivum	I	clade33	I
TraesCS1D03G0487400.1	Angiosperms	Triticum aestivum	I	clade33	I
TraesCS4B03G0832100.1	Angiosperms	Triticum aestivum	I	clade33	I
TraesCS4D03G0740700.1	Angiosperms	Triticum aestivum	I	clade33	I
TraesCS5A03G1153400.1	Angiosperms	Triticum aestivum	I	clade33	I
TRIDC1AG028190.3	Angiosperms	Triticum dicoccoides	I	clade33	I
TRIDC4BG054000.4	Angiosperms	Triticum dicoccoides	I	clade33	I
TraesTSP1A01G208300.1	Angiosperms	Triticum spelta	I	clade33	I
TraesTSP1B01G204300.1	Angiosperms	Triticum spelta	I	clade33	I
TraesTSP1D01G213100.1	Angiosperms	Triticum spelta	I	clade33	I
TraesTSP4B01G341900.1	Angiosperms	Triticum spelta	I	clade33	I
TraesTSP4D01G336700.1	Angiosperms	Triticum spelta	I	clade33	I
TraesTSP5A01G518700.1	Angiosperms	Triticum spelta	I	clade33	I
TRITD1Av1G122060.4	Angiosperms	Triticum turgidum	I	clade33	I
TRITD1Bv1G114820.2	Angiosperms	Triticum turgidum	I	clade33	I
TRITD4Bv1G182860.2	Angiosperms	Triticum turgidum	I	clade33	I
TRITD5Av1G237250.1	Angiosperms	Triticum turgidum	I	clade33	I
TuG1812G0100002252.01.T01	Angiosperms	Triticum urartu	I	clade33	I
TuG1812G0500005066.01.T01	Angiosperms	Triticum urartu	I	clade33	I
EVM0001654.1	Angiosperms	Aegilops bicornis	I	clade34	I
AE.LONG.r1.5SG0402220.1	Angiosperms	Aegilops longissima	I	clade34	I
AE.LONG.r1.7SG0554780.1	Angiosperms	Aegilops longissima	I	clade34	I
EVM0026885.1	Angiosperms	Aegilops searsii	I	clade34	I
EVM0055895.1	Angiosperms	Aegilops searsii	I	clade34	I
AE.SHARON.r1.5SG0425760.1	Angiosperms	Aegilops sharonensis	I	clade34	I
AE.SHARON.r1.7SG0595720.1	Angiosperms	Aegilops sharonensis	I	clade34	I
AespeY2032CH5S01G348100.1	Angiosperms	Aegilops speltoides	I	clade34	I
AespeY2032CH7S01G342200.1	Angiosperms	Aegilops speltoides	I	clade34	I
AET5Gv20715800.4	Angiosperms	Aegilops tauschii	I	clade34	I
Bradi3g41980.1	Angiosperms	Brachypodium distachyon	I	clade34	I
Bradi4g35370.1	Angiosperms	Brachypodium distachyon	I	clade34	I
HORVU5Hr1G080140.1	Angiosperms	Hordeum vulgare	I	clade34	I
HORVU7Hr1G056490.1	Angiosperms	Hordeum vulgare	I	clade34	I
LOC_Os04g10260.1	Angiosperms	Oryza sativa	I	clade34	I
LOC_Os08g43090.1	Angiosperms	Oryza sativa	I	clade34	I
LOC_Os09g34880.1	Angiosperms	Oryza sativa	I	clade34	I
Tel5E01T495300.1	Angiosperms	Thinopyrum elongatum	I	clade34	I
Tel7E01T468600.1	Angiosperms	Thinopyrum elongatum	I	clade34	I
TraesCS5A03G0751600.1	Angiosperms	Triticum aestivum	I	clade34	I
TraesCS5B03G0785000.1	Angiosperms	Triticum aestivum	I	clade34	I
TraesCS5D03G0712800.1	Angiosperms	Triticum aestivum	I	clade34	I
TraesCS7A03G0623900.1	Angiosperms	Triticum aestivum	I	clade34	I
TraesCS7D03G0608400.1	Angiosperms	Triticum aestivum	I	clade34	I
TRIDC3BG035060.1	Angiosperms	Triticum dicoccoides	I	clade34	I
TRIDC5AG045920.1	Angiosperms	Triticum dicoccoides	I	clade34	I
TRIDC5BG049760.1	Angiosperms	Triticum dicoccoides	I	clade34	I
TRIDC7AG035140.2	Angiosperms	Triticum dicoccoides	I	clade34	I
TRIDC7BG026360.2	Angiosperms	Triticum dicoccoides	I	clade34	I
TraesTSP5A01G324000.1	Angiosperms	Triticum spelta	I	clade34	I
TraesTSP5B01G335100.1	Angiosperms	Triticum spelta	I	clade34	I
TraesTSP5D01G340100.1	Angiosperms	Triticum spelta	I	clade34	I
TraesTSP7A01G291000.1	Angiosperms	Triticum spelta	I	clade34	I
TraesTSP7B01G186600.1	Angiosperms	Triticum spelta	I	clade34	I
TraesTSP7D01G297500.1	Angiosperms	Triticum spelta	I	clade34	I
TRITD3Bv1G118770.1	Angiosperms	Triticum turgidum	I	clade34	I
TRITD5Av1G177930.1	Angiosperms	Triticum turgidum	I	clade34	I
TRITD7Av1G110320.4	Angiosperms	Triticum turgidum	I	clade34	I
TRITD7Bv1G082610.4	Angiosperms	Triticum turgidum	I	clade34	I
TuG1812G0700002849.01.T01	Angiosperms	Triticum urartu	I	clade34	I
EVM0007883.1	Angiosperms	Aegilops bicornis	I	clade35	I
EVM0064627.1	Angiosperms	Aegilops bicornis	I	clade35	I
EVM0004096.1	Angiosperms	Aegilops bicornis	I	clade35	I
AE.LONG.r1.2SG0133500.1	Angiosperms	Aegilops longissima	I	clade35	I
AE.LONG.r1.5SG0401260.1	Angiosperms	Aegilops longissima	I	clade35	I
AE.LONG.r1.7SG0554630.1	Angiosperms	Aegilops longissima	I	clade35	I
EVM0061010.1	Angiosperms	Aegilops searsii	I	clade35	I
EVM0022985.1	Angiosperms	Aegilops searsii	I	clade35	I
EVM0024528.1	Angiosperms	Aegilops searsii	I	clade35	I
AE.SHARON.r1.2SG0145260.1	Angiosperms	Aegilops sharonensis	I	clade35	I
AE.SHARON.r1.5SG0424680.1	Angiosperms	Aegilops sharonensis	I	clade35	I
AE.SHARON.r1.7SG0595500.1	Angiosperms	Aegilops sharonensis	I	clade35	I
AespeY2032CH2S01G353200.1	Angiosperms	Aegilops speltoides	I	clade35	I
AespeY2032CH5S01G341000.1	Angiosperms	Aegilops speltoides	I	clade35	I
AespeY2032CH7S01G340900.1	Angiosperms	Aegilops speltoides	I	clade35	I
AET2Gv20790500.7	Angiosperms	Aegilops tauschii	I	clade35	I
AET7Gv20655300.7	Angiosperms	Aegilops tauschii	I	clade35	I
Aco017998.1	Angiosperms	Ananas comosus	I	clade35	I
Aco017997.1	Angiosperms	Ananas comosus	I	clade35	I
AT1G06070.1	Angiosperms	Arabidopsis thaliana	I	clade35	I
AT2G31370.3	Angiosperms	Arabidopsis thaliana	I	clade35	I
Bradi3g41817.3	Angiosperms	Brachypodium distachyon	I	clade35	I
Bradi4g35240.1	Angiosperms	Brachypodium distachyon	I	clade35	I
Bradi5g14497.1	Angiosperms	Brachypodium distachyon	I	clade35	I
HORVU2Hr1G085560.4	Angiosperms	Hordeum vulgare	I	clade35	I
HORVU5Hr1G079160.11	Angiosperms	Hordeum vulgare	I	clade35	I
HORVU7Hr1G056230.4	Angiosperms	Hordeum vulgare	I	clade35	I
LOC_Os04g41820.1	Angiosperms	Oryza sativa	I	clade35	I
LOC_Os09g34060.1	Angiosperms	Oryza sativa	I	clade35	I
Tel2E01T610900.1	Angiosperms	Thinopyrum elongatum	I	clade35	I
Tel5E01T484000.1	Angiosperms	Thinopyrum elongatum	I	clade35	I
Tel7E01T467000.1	Angiosperms	Thinopyrum elongatum	I	clade35	I
TraesCS2A03G0860800.1	Angiosperms	Triticum aestivum	I	clade35	I
TraesCS5A03G0728000.1	Angiosperms	Triticum aestivum	I	clade35	I
TraesCS5B03G0772500.1	Angiosperms	Triticum aestivum	I	clade35	I
TraesCS5D03G0699100.1	Angiosperms	Triticum aestivum	I	clade35	I
TraesCS7A03G0618400.1	Angiosperms	Triticum aestivum	I	clade35	I
TraesCS7B03G0448100.1	Angiosperms	Triticum aestivum	I	clade35	I
TraesCS7D03G0607100.1	Angiosperms	Triticum aestivum	I	clade35	I
TRIDC2AG050990.3	Angiosperms	Triticum dicoccoides	I	clade35	I
TRIDC2BG054190.3	Angiosperms	Triticum dicoccoides	I	clade35	I
TRIDC5AG044800.2	Angiosperms	Triticum dicoccoides	I	clade35	I
TRIDC5BG048950.6	Angiosperms	Triticum dicoccoides	I	clade35	I
TraesTSP2A01G379400.1	Angiosperms	Triticum spelta	I	clade35	I
TraesTSP2B01G404700.1	Angiosperms	Triticum spelta	I	clade35	I
TraesTSP2D01G382200.1	Angiosperms	Triticum spelta	I	clade35	I
TraesTSP5A01G314500.1	Angiosperms	Triticum spelta	I	clade35	I
TraesTSP5B01G328600.1	Angiosperms	Triticum spelta	I	clade35	I
TraesTSP5D01G333000.1	Angiosperms	Triticum spelta	I	clade35	I
TraesTSP7A01G288600.1	Angiosperms	Triticum spelta	I	clade35	I
TraesTSP7B01G185700.1	Angiosperms	Triticum spelta	I	clade35	I
TraesTSP7D01G296500.1	Angiosperms	Triticum spelta	I	clade35	I
TRITD2Av1G212170.2	Angiosperms	Triticum turgidum	I	clade35	I
TRITD2Bv1G175920.2	Angiosperms	Triticum turgidum	I	clade35	I
TRITD5Av1G173140.2	Angiosperms	Triticum turgidum	I	clade35	I
TRITD5Bv1G164540.2	Angiosperms	Triticum turgidum	I	clade35	I
TRITD7Av1G108730.3	Angiosperms	Triticum turgidum	I	clade35	I
TRITD7Bv1G083110.2	Angiosperms	Triticum turgidum	I	clade35	I
TuG1812G0200004067.01.T01	Angiosperms	Triticum urartu	I	clade35	I
TuG1812U0000028800.01.T01	Angiosperms	Triticum urartu	I	clade35	I
TuG1812G0500003375.01.T02	Angiosperms	Triticum urartu	I	clade35	I
TuG1812G0700002818.01.T01	Angiosperms	Triticum urartu	I	clade35	I
EVM0029641.1	Angiosperms	Aegilops bicornis	I	clade36	I
EVM0056604.1	Angiosperms	Aegilops bicornis	I	clade36	I
AE.LONG.r1.2SG0087000.1	Angiosperms	Aegilops longissima	I	clade36	I
AE.LONG.r1.4SG0299430.1	Angiosperms	Aegilops longissima	I	clade36	I
EVM0024658.1	Angiosperms	Aegilops searsii	I	clade36	I
EVM0026525.1	Angiosperms	Aegilops searsii	I	clade36	I
AE.SHARON.r1.2SG0097750.1	Angiosperms	Aegilops sharonensis	I	clade36	I
AE.SHARON.r1.4SG0328990.1	Angiosperms	Aegilops sharonensis	I	clade36	I
AespeY2032CH2S01G101600.1	Angiosperms	Aegilops speltoides	I	clade36	I
AespeY2032CH4S01G238100.1	Angiosperms	Aegilops speltoides	I	clade36	I
AET4Gv20450900.7	Angiosperms	Aegilops tauschii	I	clade36	I
Aco001636.1	Angiosperms	Ananas comosus	I	clade36	I
AT1G06850.1	Angiosperms	Arabidopsis thaliana	I	clade36	I
AT2G40620.1	Angiosperms	Arabidopsis thaliana	I	clade36	I
Bradi1g17700.2	Angiosperms	Brachypodium distachyon	I	clade36	I
Bradi1g63170.1	Angiosperms	Brachypodium distachyon	I	clade36	I
HORVU2Hr1G017820.1	Angiosperms	Hordeum vulgare	I	clade36	I
HORVU4Hr1G050190.1	Angiosperms	Hordeum vulgare	I	clade36	I
LOC_Os03g21800.1	Angiosperms	Oryza sativa	I	clade36	I
LOC_Os07g48180.1	Angiosperms	Oryza sativa	I	clade36	I
Tel2E01T229100.1	Angiosperms	Thinopyrum elongatum	I	clade36	I
Tel4E01T308700.1	Angiosperms	Thinopyrum elongatum	I	clade36	I
TraesCS2A03G0217400.1	Angiosperms	Triticum aestivum	I	clade36	I
TraesCS2B03G0298000.1	Angiosperms	Triticum aestivum	I	clade36	I
TraesCS2D03G0223300.2	Angiosperms	Triticum aestivum	I	clade36	I
TraesCS4A03G0291800.2	Angiosperms	Triticum aestivum	I	clade36	I
TraesCS4B03G0478600.1	Angiosperms	Triticum aestivum	I	clade36	I
TraesCS4D03G0427500.2	Angiosperms	Triticum aestivum	I	clade36	I
TraesTSP2A01G115100.1	Angiosperms	Triticum spelta	I	clade36	I
TraesTSP2B01G136900.1	Angiosperms	Triticum spelta	I	clade36	I
TraesTSP2D01G123100.1	Angiosperms	Triticum spelta	I	clade36	I
TraesTSP4A01G138100.1	Angiosperms	Triticum spelta	I	clade36	I
TraesTSP4B01G183000.1	Angiosperms	Triticum spelta	I	clade36	I
TraesTSP4D01G184000.1	Angiosperms	Triticum spelta	I	clade36	I
TRITD2Av1G028230.3	Angiosperms	Triticum turgidum	I	clade36	I
TRITD2Bv1G036790.2	Angiosperms	Triticum turgidum	I	clade36	I
TRITD4Av1G071410.7	Angiosperms	Triticum turgidum	I	clade36	I
TRITD4Bv1G105820.4	Angiosperms	Triticum turgidum	I	clade36	I
TuG1812G0200001078.01.T01	Angiosperms	Triticum urartu	I	clade36	I
TuG1812G0400001655.01.T01	Angiosperms	Triticum urartu	I	clade36	I
EVM0022381.1	Angiosperms	Aegilops bicornis	I	clade37	I
EVM0011072.1	Angiosperms	Aegilops bicornis	I	clade37	I
AE.LONG.r1.4SG0281620.1	Angiosperms	Aegilops longissima	I	clade37	I
AE.LONG.r1.5SG0372610.1	Angiosperms	Aegilops longissima	I	clade37	I
EVM0001233.1	Angiosperms	Aegilops searsii	I	clade37	I
EVM0043249.1	Angiosperms	Aegilops searsii	I	clade37	I
AE.SHARON.r1.4SG0311440.1	Angiosperms	Aegilops sharonensis	I	clade37	I
AE.SHARON.r1.5SG0394650.1	Angiosperms	Aegilops sharonensis	I	clade37	I
AespeY2032CH4S01G166500.1	Angiosperms	Aegilops speltoides	I	clade37	I
AespeY2032CH5S01G148000.1	Angiosperms	Aegilops speltoides	I	clade37	I
Aco003175.1	Angiosperms	Ananas comosus	I	clade37	I
Aco007847.1	Angiosperms	Ananas comosus	I	clade37	I
Aco031799.1	Angiosperms	Ananas comosus	I	clade37	I
AT1G43700.1	Angiosperms	Arabidopsis thaliana	I	clade37	I
Bradi4g24937.1	Angiosperms	Brachypodium distachyon	I	clade37	I
Bradi4g41890.1	Angiosperms	Brachypodium distachyon	I	clade37	I
HORVU5Hr1G039870.5	Angiosperms	Hordeum vulgare	I	clade37	I
LOC_Os11g06170.1	Angiosperms	Oryza sativa	I	clade37	I
LOC_Os12g06520.1	Angiosperms	Oryza sativa	I	clade37	I
Tel4E01T180700.1	Angiosperms	Thinopyrum elongatum	I	clade37	I
Tel5E01T227500.1	Angiosperms	Thinopyrum elongatum	I	clade37	I
TraesCS4A03G0557400.1	Angiosperms	Triticum aestivum	I	clade37	I
TraesCS4B03G0258400.1	Angiosperms	Triticum aestivum	I	clade37	I
TraesCS4D03G0221100.1	Angiosperms	Triticum aestivum	I	clade37	I
TraesCS5A03G0348600.1	Angiosperms	Triticum aestivum	I	clade37	I
TraesCS5B03G0340600.1	Angiosperms	Triticum aestivum	I	clade37	I
TraesCS5D03G0333600.1	Angiosperms	Triticum aestivum	I	clade37	I
TRIDC4AG033380.3	Angiosperms	Triticum dicoccoides	I	clade37	I
TRIDC5AG021220.2	Angiosperms	Triticum dicoccoides	I	clade37	I
TRIDC5BG021840.2	Angiosperms	Triticum dicoccoides	I	clade37	I
TraesTSP4A01G218600.1	Angiosperms	Triticum spelta	I	clade37	I
TraesTSP4B01G119300.1	Angiosperms	Triticum spelta	I	clade37	I
TraesTSP4D01G116500.1	Angiosperms	Triticum spelta	I	clade37	I
TraesTSP5A01G132800.1	Angiosperms	Triticum spelta	I	clade37	I
TraesTSP5B01G136200.1	Angiosperms	Triticum spelta	I	clade37	I
TraesTSP5D01G145200.1	Angiosperms	Triticum spelta	I	clade37	I
TRITD4Av1G161430.2	Angiosperms	Triticum turgidum	I	clade37	I
TRITD4Bv1G044820.2	Angiosperms	Triticum turgidum	I	clade37	I
TRITD5Av1G093460.2	Angiosperms	Triticum turgidum	I	clade37	I
TRITD5Bv1G076410.3	Angiosperms	Triticum turgidum	I	clade37	I
TuG1812G0400001080.01.T01	Angiosperms	Triticum urartu	I	clade37	I
TuG1812G0500001226.01.T01	Angiosperms	Triticum urartu	I	clade37	I
EVM0000598.1	Angiosperms	Aegilops bicornis	J	clade38	I
EVM0020913.1	Angiosperms	Aegilops bicornis	J	clade38	I
AE.LONG.r1.4SG0282310.1	Angiosperms	Aegilops longissima	J	clade38	I
AE.LONG.r1.5SG0373020.1	Angiosperms	Aegilops longissima	J	clade38	I
EVM0020143.1	Angiosperms	Aegilops searsii	J	clade38	I
AE.SHARON.r1.4SG0312140.1	Angiosperms	Aegilops sharonensis	J	clade38	I
AE.SHARON.r1.5SG0395010.1	Angiosperms	Aegilops sharonensis	J	clade38	I
AespeY2032CH4S01G170600.1	Angiosperms	Aegilops speltoides	J	clade38	I
AespeY2032CH4S01G171100.1	Angiosperms	Aegilops speltoides	J	clade38	I
AespeY2032CH5S01G150000.1	Angiosperms	Aegilops speltoides	J	clade38	I
AET4Gv20246800.3	Angiosperms	Aegilops tauschii	J	clade38	I
Aco016741.1	Angiosperms	Ananas comosus	J	clade38	I
AT1G19490.1	Angiosperms	Arabidopsis thaliana	J	clade38	I
Bradi4g25343.1	Angiosperms	Brachypodium distachyon	J	clade38	I
Bradi4g42120.1	Angiosperms	Brachypodium distachyon	J	clade38	I
Bradi4g42126.2	Angiosperms	Brachypodium distachyon	J	clade38	I
HORVU4Hr1G021720.7	Angiosperms	Hordeum vulgare	J	clade38	I
HORVU5Hr1G040440.1	Angiosperms	Hordeum vulgare	J	clade38	I
LOC_Os11g05640.1	Angiosperms	Oryza sativa	J	clade38	I
Tel4E01T187400.1	Angiosperms	Thinopyrum elongatum	J	clade38	I
Tel5E01T230200.1	Angiosperms	Thinopyrum elongatum	J	clade38	I
Tel5E01T865400.1	Angiosperms	Thinopyrum elongatum	J	clade38	I
TraesCS4A03G0529000.2	Angiosperms	Triticum aestivum	J	clade38	I
TraesCS4B03G0268300.1	Angiosperms	Triticum aestivum	J	clade38	I
TraesCS4D03G0229100.1	Angiosperms	Triticum aestivum	J	clade38	I
TraesCS5A03G0353700.1	Angiosperms	Triticum aestivum	J	clade38	I
TraesCS5B03G0343800.1	Angiosperms	Triticum aestivum	J	clade38	I
TraesCS5D03G0339000.1	Angiosperms	Triticum aestivum	J	clade38	I
TRIDC4AG031610.2	Angiosperms	Triticum dicoccoides	J	clade38	I
TRIDC4BG018160.1	Angiosperms	Triticum dicoccoides	J	clade38	I
TraesTSP4A01G206100.1	Angiosperms	Triticum spelta	J	clade38	I
TraesTSP4B01G124000.1	Angiosperms	Triticum spelta	J	clade38	I
TraesTSP4D01G121000.1	Angiosperms	Triticum spelta	J	clade38	I
TraesTSP5A01G134800.1	Angiosperms	Triticum spelta	J	clade38	I
TraesTSP5B01G137900.1	Angiosperms	Triticum spelta	J	clade38	I
TraesTSP5D01G147400.1	Angiosperms	Triticum spelta	J	clade38	I
TRITD4Av1G150350.2	Angiosperms	Triticum turgidum	J	clade38	I
TRITD4Bv1G047600.2	Angiosperms	Triticum turgidum	J	clade38	I
TRITD5Av1G095350.2	Angiosperms	Triticum turgidum	J	clade38	I
TRITD5Bv1G077480.2	Angiosperms	Triticum turgidum	J	clade38	I
TuG1812G0500001202.01.T01	Angiosperms	Triticum urartu	J	clade38	I
TuG1812G0500001203.01.T01	Angiosperms	Triticum urartu	J	clade38	I
EVM0021889.1	Angiosperms	Aegilops bicornis	K	clade39	IV
AE.LONG.r1.7SG0580440.1	Angiosperms	Aegilops longissima	K	clade39	IV
EVM0022619.1	Angiosperms	Aegilops searsii	K	clade39	IV
AE.SHARON.r1.7SG0622250.1	Angiosperms	Aegilops sharonensis	K	clade39	IV
AespeY2032CH7S01G544200.1	Angiosperms	Aegilops speltoides	K	clade39	IV
AespeY2032CH7S01G547200.1	Angiosperms	Aegilops speltoides	K	clade39	IV
Aco015692.1	Angiosperms	Ananas comosus	K	clade39	IV
AT1G42990.1	Angiosperms	Arabidopsis thaliana	K	clade39	IV
Bradi1g35790.1	Angiosperms	Brachypodium distachyon	K	clade39	IV
LOC_Os06g41770.1	Angiosperms	Oryza sativa	K	clade39	IV
Tel7E01T671100.1	Angiosperms	Thinopyrum elongatum	K	clade39	IV
TraesCS7A03G0964400.1	Angiosperms	Triticum aestivum	K	clade39	IV
TraesCS7B03G0802400.1	Angiosperms	Triticum aestivum	K	clade39	IV
TraesCS7D03G0924600.1	Angiosperms	Triticum aestivum	K	clade39	IV
TRIDC7AG055420.1	Angiosperms	Triticum dicoccoides	K	clade39	IV
TRIDC7BG047910.2	Angiosperms	Triticum dicoccoides	K	clade39	IV
TraesTSP7A01G429300.1	Angiosperms	Triticum spelta	K	clade39	IV
TraesTSP7B01G321600.1	Angiosperms	Triticum spelta	K	clade39	IV
TraesTSP7D01G429200.1	Angiosperms	Triticum spelta	K	clade39	IV
TRITD7Av1G214650.1	Angiosperms	Triticum turgidum	K	clade39	IV
TRITD7Bv1G164440.1	Angiosperms	Triticum turgidum	K	clade39	IV
TuG1812G0700004350.01.T01	Angiosperms	Triticum urartu	K	clade39	IV
EVM0034804.1	Angiosperms	Aegilops bicornis	A	clade4	I
EVM0064130.1	Angiosperms	Aegilops bicornis	A	clade4	I
EVM0055410.1	Angiosperms	Aegilops bicornis	A	clade4	I
AE.LONG.r1.2SG0085430.1	Angiosperms	Aegilops longissima	A	clade4	I
AE.LONG.r1.4SG0300910.1	Angiosperms	Aegilops longissima	A	clade4	I
EVM0028657.1	Angiosperms	Aegilops searsii	A	clade4	I
AE.SHARON.r1.2SG0096340.1	Angiosperms	Aegilops sharonensis	A	clade4	I
AE.SHARON.r1.4SG0330660.1	Angiosperms	Aegilops sharonensis	A	clade4	I
AespeY2032CH2S01G094700.1	Angiosperms	Aegilops speltoides	A	clade4	I
AespeY2032CH4S01G241900.1	Angiosperms	Aegilops speltoides	A	clade4	I
AET2Gv20199400.2	Angiosperms	Aegilops tauschii	A	clade4	I
Aco001707.1	Angiosperms	Ananas comosus	A	clade4	I
Aco015030.1	Angiosperms	Ananas comosus	A	clade4	I
Bradi1g17335.1	Angiosperms	Brachypodium distachyon	A	clade4	I
Bradi1g63840.2	Angiosperms	Brachypodium distachyon	A	clade4	I
HORVU2Hr1G017020.2	Angiosperms	Hordeum vulgare	A	clade4	I
LOC_Os03g20650.1	Angiosperms	Oryza sativa	A	clade4	I
LOC_Os07g48660.1	Angiosperms	Oryza sativa	A	clade4	I
Tel2E01T216800.1	Angiosperms	Thinopyrum elongatum	A	clade4	I
Tel4E01T318100.1	Angiosperms	Thinopyrum elongatum	A	clade4	I
Tel7E01T018800.1	Angiosperms	Thinopyrum elongatum	A	clade4	I
Tel7E01T023700.1	Angiosperms	Thinopyrum elongatum	A	clade4	I
TraesCS2A03G0203300.1	Angiosperms	Triticum aestivum	A	clade4	I
TraesCS2B03G0279100.1	Angiosperms	Triticum aestivum	A	clade4	I
TraesCS2D03G0208400.1	Angiosperms	Triticum aestivum	A	clade4	I
TraesCS4A03G0272300.1	Angiosperms	Triticum aestivum	A	clade4	I
TraesCS4B03G0495700.1	Angiosperms	Triticum aestivum	A	clade4	I
TraesCS4D03G0440900.1	Angiosperms	Triticum aestivum	A	clade4	I
TraesTSP2A01G108300.1	Angiosperms	Triticum spelta	A	clade4	I
TraesTSP2B01G128900.1	Angiosperms	Triticum spelta	A	clade4	I
TraesTSP2D01G115700.1	Angiosperms	Triticum spelta	A	clade4	I
TraesTSP4A01G132600.1	Angiosperms	Triticum spelta	A	clade4	I
TraesTSP4B01G189700.1	Angiosperms	Triticum spelta	A	clade4	I
TraesTSP4D01G190600.1	Angiosperms	Triticum spelta	A	clade4	I
TRITD2Av1G025820.2	Angiosperms	Triticum turgidum	A	clade4	I
TRITD2Bv1G033850.1	Angiosperms	Triticum turgidum	A	clade4	I
TRITD4Av1G065200.2	Angiosperms	Triticum turgidum	A	clade4	I
TRITD4Bv1G110400.1	Angiosperms	Triticum turgidum	A	clade4	I
TuG1812G0200001003.01.T01	Angiosperms	Triticum urartu	A	clade4	I
TuG1812G0400002135.01.T01	Angiosperms	Triticum urartu	A	clade4	I
EVM0018124.1	Angiosperms	Aegilops bicornis	S	clade40	I
EVM0049790.1	Angiosperms	Aegilops bicornis	S	clade40	I
AE.LONG.r1.6SG0465160.1	Angiosperms	Aegilops longissima	S	clade40	I
EVM0032629.1	Angiosperms	Aegilops searsii	S	clade40	I
EVM0046869.1	Angiosperms	Aegilops searsii	S	clade40	I
AE.SHARON.r1.6SG0497320.1	Angiosperms	Aegilops sharonensis	S	clade40	I
AespeY2032CH6S01G263000.1	Angiosperms	Aegilops speltoides	S	clade40	I
AespeY2032CH6S01G264900.1	Angiosperms	Aegilops speltoides	S	clade40	I
AespeY2032CH7S01G538600.1	Angiosperms	Aegilops speltoides	S	clade40	I
AespeY2032CH7S01G574600.1	Angiosperms	Aegilops speltoides	S	clade40	I
AET7Gv20953600.1	Angiosperms	Aegilops tauschii	S	clade40	I
Bradi1g35552.1	Angiosperms	Brachypodium distachyon	S	clade40	I
Bradi3g06670.1	Angiosperms	Brachypodium distachyon	S	clade40	I
HORVU6Hr1G034810.1	Angiosperms	Hordeum vulgare	S	clade40	I
LOC_Os02g09830.1	Angiosperms	Oryza sativa	S	clade40	I
LOC_Os06g42690.1	Angiosperms	Oryza sativa	S	clade40	I
Tel6E01T343100.1	Angiosperms	Thinopyrum elongatum	S	clade40	I
Tel7E01T662400.1	Angiosperms	Thinopyrum elongatum	S	clade40	I
TraesCS6A03G0421700.1	Angiosperms	Triticum aestivum	S	clade40	I
TraesCS6B03G0510400.1	Angiosperms	Triticum aestivum	S	clade40	I
TraesCS6D03G0357500.1	Angiosperms	Triticum aestivum	S	clade40	I
TraesCS7A03G0947000.1	Angiosperms	Triticum aestivum	S	clade40	I
TraesCS7B03G0791700.1	Angiosperms	Triticum aestivum	S	clade40	I
TraesCS7B03G0792100.1	Angiosperms	Triticum aestivum	S	clade40	I
TRIDC6AG024480.2	Angiosperms	Triticum dicoccoides	S	clade40	I
TRIDC6BG029750.1	Angiosperms	Triticum dicoccoides	S	clade40	I
TRIDC7AG054460.1	Angiosperms	Triticum dicoccoides	S	clade40	I
TRIDC7BG047200.1	Angiosperms	Triticum dicoccoides	S	clade40	I
TRIDC7BG047230.1	Angiosperms	Triticum dicoccoides	S	clade40	I
TraesTSP6A01G145500.1	Angiosperms	Triticum spelta	S	clade40	I
TraesTSP6B01G215200.1	Angiosperms	Triticum spelta	S	clade40	I
TraesTSP6D01G168600.1	Angiosperms	Triticum spelta	S	clade40	I
TraesTSP7A01G422300.1	Angiosperms	Triticum spelta	S	clade40	I
TraesTSP7B01G315900.1	Angiosperms	Triticum spelta	S	clade40	I
TraesTSP7B01G316100.1	Angiosperms	Triticum spelta	S	clade40	I
TraesTSP7D01G423100.1	Angiosperms	Triticum spelta	S	clade40	I
TRITD7Bv1G162940.1	Angiosperms	Triticum turgidum	S	clade40	I
TRITD7Bv1G162990.1	Angiosperms	Triticum turgidum	S	clade40	I
EVM0000755.1	Angiosperms	Aegilops bicornis	S	clade41	I
AE.LONG.r1.7SG0543930.1	Angiosperms	Aegilops longissima	S	clade41	I
EVM0046917.1	Angiosperms	Aegilops searsii	S	clade41	I
AE.SHARON.r1.7SG0584810.1	Angiosperms	Aegilops sharonensis	S	clade41	I
AespeY2032CH7S01G253900.1	Angiosperms	Aegilops speltoides	S	clade41	I
AET6Gv20727700.4	Angiosperms	Aegilops tauschii	S	clade41	I
AET7Gv20529400.1	Angiosperms	Aegilops tauschii	S	clade41	I
Bradi1g43661.1	Angiosperms	Brachypodium distachyon	S	clade41	I
Bradi3g56290.1	Angiosperms	Brachypodium distachyon	S	clade41	I
HORVU1Hr1G013620.1	Angiosperms	Hordeum vulgare	S	clade41	I
HORVU2Hr1G098530.1	Angiosperms	Hordeum vulgare	S	clade41	I
HORVU6Hr1G030950.2	Angiosperms	Hordeum vulgare	S	clade41	I
HORVU6Hr1G072490.1	Angiosperms	Hordeum vulgare	S	clade41	I
HORVU7Hr1G043080.1	Angiosperms	Hordeum vulgare	S	clade41	I
LOC_Os02g49560.1	Angiosperms	Oryza sativa	S	clade41	I
Tel6E01T526100.1	Angiosperms	Thinopyrum elongatum	S	clade41	I
Tel7E01T383800.1	Angiosperms	Thinopyrum elongatum	S	clade41	I
TraesCS6A03G0764900.1	Angiosperms	Triticum aestivum	S	clade41	I
TraesCS6B03G0910400.1	Angiosperms	Triticum aestivum	S	clade41	I
TraesCS6D03G0648100.1	Angiosperms	Triticum aestivum	S	clade41	I
TraesCS7A03G0493300.1	Angiosperms	Triticum aestivum	S	clade41	I
TraesCS7B03G0307200.1	Angiosperms	Triticum aestivum	S	clade41	I
TraesCS7D03G0475600.1	Angiosperms	Triticum aestivum	S	clade41	I
TRIDC6AG044110.2	Angiosperms	Triticum dicoccoides	S	clade41	I
TRIDC7AG026660.1	Angiosperms	Triticum dicoccoides	S	clade41	I
TraesTSP6A01G271000.1	Angiosperms	Triticum spelta	S	clade41	I
TraesTSP6B01G342300.1	Angiosperms	Triticum spelta	S	clade41	I
TraesTSP6D01G286500.1	Angiosperms	Triticum spelta	S	clade41	I
TraesTSP7A01G232900.1	Angiosperms	Triticum spelta	S	clade41	I
TraesTSP7B01G126500.1	Angiosperms	Triticum spelta	S	clade41	I
TraesTSP7D01G238500.1	Angiosperms	Triticum spelta	S	clade41	I
TRITD6Av1G181260.1	Angiosperms	Triticum turgidum	S	clade41	I
TRITD6Bv1G170050.2	Angiosperms	Triticum turgidum	S	clade41	I
TRITD7Av1G073670.1	Angiosperms	Triticum turgidum	S	clade41	I
TRITD7Bv1G049550.1	Angiosperms	Triticum turgidum	S	clade41	I
TuG1812G0700002244.01.T01	Angiosperms	Triticum urartu	S	clade41	I
EVM0038062.1	Angiosperms	Aegilops bicornis	S	clade42	I
EVM0034214.1	Angiosperms	Aegilops bicornis	S	clade42	I
AE.LONG.r1.7SG0538780.1	Angiosperms	Aegilops longissima	S	clade42	I
EVM0037129.1	Angiosperms	Aegilops searsii	S	clade42	I
EVM0057038.1	Angiosperms	Aegilops searsii	S	clade42	I
AE.SHARON.r1.5SG0416330.1	Angiosperms	Aegilops sharonensis	S	clade42	I
AE.SHARON.r1.7SG0579430.1	Angiosperms	Aegilops sharonensis	S	clade42	I
AespeY2032CH5S01G004500.1	Angiosperms	Aegilops speltoides	S	clade42	I
AespeY2032CH5S01G280400.1	Angiosperms	Aegilops speltoides	S	clade42	I
AespeY2032CH7S01G147000.1	Angiosperms	Aegilops speltoides	S	clade42	I
AespeY2032CH7S01G189400.1	Angiosperms	Aegilops speltoides	S	clade42	I
AET5Gv20591000.1	Angiosperms	Aegilops tauschii	S	clade42	I
AET7Gv20467100.2	Angiosperms	Aegilops tauschii	S	clade42	I
Aco000921.1	Angiosperms	Ananas comosus	S	clade42	I
Aco003049.1	Angiosperms	Ananas comosus	S	clade42	I
Bradi3g38840.1	Angiosperms	Brachypodium distachyon	S	clade42	I
Bradi4g32920.1	Angiosperms	Brachypodium distachyon	S	clade42	I
HORVU5Hr1G070540.1	Angiosperms	Hordeum vulgare	S	clade42	I
HORVU7Hr1G037230.2	Angiosperms	Hordeum vulgare	S	clade42	I
LOC_Os08g38020.1	Angiosperms	Oryza sativa	S	clade42	I
LOC_Os09g29820.1	Angiosperms	Oryza sativa	S	clade42	I
Tel2E01T020400.1	Angiosperms	Thinopyrum elongatum	S	clade42	I
Tel2E01T065200.1	Angiosperms	Thinopyrum elongatum	S	clade42	I
Tel5E01T401400.1	Angiosperms	Thinopyrum elongatum	S	clade42	I
Tel7E01T338600.1	Angiosperms	Thinopyrum elongatum	S	clade42	I
TraesCS5A03G0626300.1	Angiosperms	Triticum aestivum	S	clade42	I
TraesCS5B03G0645000.1	Angiosperms	Triticum aestivum	S	clade42	I
TraesCS5D03G0594600.1	Angiosperms	Triticum aestivum	S	clade42	I
TraesCS7A03G0422900.1	Angiosperms	Triticum aestivum	S	clade42	I
TraesCS7B03G0230000.1	Angiosperms	Triticum aestivum	S	clade42	I
TraesCS7D03G0411000.1	Angiosperms	Triticum aestivum	S	clade42	I
TRIDC7BG012920.1	Angiosperms	Triticum dicoccoides	S	clade42	I
TraesTSP5A01G262200.1	Angiosperms	Triticum spelta	S	clade42	I
TraesTSP5B01G269500.1	Angiosperms	Triticum spelta	S	clade42	I
TraesTSP5D01G278200.1	Angiosperms	Triticum spelta	S	clade42	I
TraesTSP7A01G196200.1	Angiosperms	Triticum spelta	S	clade42	I
TraesTSP7D01G204900.1	Angiosperms	Triticum spelta	S	clade42	I
TRITD5Av1G153910.1	Angiosperms	Triticum turgidum	S	clade42	I
TRITD5Bv1G142510.2	Angiosperms	Triticum turgidum	S	clade42	I
TRITD7Av1G058550.1	Angiosperms	Triticum turgidum	S	clade42	I
TRITD7Bv1G035440.2	Angiosperms	Triticum turgidum	S	clade42	I
TuG1812G0700001886.01.T01	Angiosperms	Triticum urartu	S	clade42	I
EVM0019158.1	Angiosperms	Aegilops bicornis	S	clade43	II
EVM0021803.1	Angiosperms	Aegilops bicornis	S	clade43	II
AE.LONG.r1.UnG0595380.1	Angiosperms	Aegilops longissima	S	clade43	II
AE.LONG.r1.5SG0348900.1	Angiosperms	Aegilops longissima	S	clade43	II
AE.LONG.r1.5SG0417910.1	Angiosperms	Aegilops longissima	S	clade43	II
EVM0021864.1	Angiosperms	Aegilops searsii	S	clade43	II
EVM0047729.1	Angiosperms	Aegilops searsii	S	clade43	II
AE.SHARON.r1.4SG0294970.1	Angiosperms	Aegilops sharonensis	S	clade43	II
AE.SHARON.r1.5SG0442450.1	Angiosperms	Aegilops sharonensis	S	clade43	II
AespeY2032CH4S01G028700.1	Angiosperms	Aegilops speltoides	S	clade43	II
AespeY2032CH5S01G020400.1	Angiosperms	Aegilops speltoides	S	clade43	II
AespeY2032CH5S01G477200.1	Angiosperms	Aegilops speltoides	S	clade43	II
AespeY2032CH5S01G478300.1	Angiosperms	Aegilops speltoides	S	clade43	II
AET4Gv20034600.1	Angiosperms	Aegilops tauschii	S	clade43	II
AET5Gv20029900.6	Angiosperms	Aegilops tauschii	S	clade43	II
AET5Gv20933700.1	Angiosperms	Aegilops tauschii	S	clade43	II
Aco004970.1	Angiosperms	Ananas comosus	S	clade43	II
AT1G59530.1	Angiosperms	Arabidopsis thaliana	S	clade43	II
AT2G22850.1	Angiosperms	Arabidopsis thaliana	S	clade43	II
AT3G49760.1	Angiosperms	Arabidopsis thaliana	S	clade43	II
AT4G37730.1	Angiosperms	Arabidopsis thaliana	S	clade43	II
Bradi1g07310.3	Angiosperms	Brachypodium distachyon	S	clade43	II
Bradi1g12620.1	Angiosperms	Brachypodium distachyon	S	clade43	II
Bradi4g00813.1	Angiosperms	Brachypodium distachyon	S	clade43	II
HORVU4Hr1G003480.1	Angiosperms	Hordeum vulgare	S	clade43	II
HORVU5Hr1G001300.3	Angiosperms	Hordeum vulgare	S	clade43	II
HORVU5Hr1G001430.2	Angiosperms	Hordeum vulgare	S	clade43	II
HORVU5Hr1G098420.1	Angiosperms	Hordeum vulgare	S	clade43	II
LOC_Os12g43790.1	Angiosperms	Oryza sativa	S	clade43	II
LOC_Os03g47200.1	Angiosperms	Oryza sativa	S	clade43	II
LOC_Os03g56010.1	Angiosperms	Oryza sativa	S	clade43	II
LOC_Os07g03220.1	Angiosperms	Oryza sativa	S	clade43	II
Tel5E01T024900.1	Angiosperms	Thinopyrum elongatum	S	clade43	II
Tel5E01T640100.1	Angiosperms	Thinopyrum elongatum	S	clade43	II
TraesCS4A03G0741900.1	Angiosperms	Triticum aestivum	S	clade43	II
TraesCS4B03G0049100.1	Angiosperms	Triticum aestivum	S	clade43	II
TraesCS4D03G0032900.1	Angiosperms	Triticum aestivum	S	clade43	II
TraesCS5A03G0025800.1	Angiosperms	Triticum aestivum	S	clade43	II
TraesCS5A03G0961400.1	Angiosperms	Triticum aestivum	S	clade43	II
TraesCS5B03G0020400.1	Angiosperms	Triticum aestivum	S	clade43	II
TraesCS5B03G1011500.1	Angiosperms	Triticum aestivum	S	clade43	II
TraesCS5D03G0035900.1	Angiosperms	Triticum aestivum	S	clade43	II
TraesCS5D03G0916400.1	Angiosperms	Triticum aestivum	S	clade43	II
TRIDC5BG063040.1	Angiosperms	Triticum dicoccoides	S	clade43	II
TraesTSP4A01G302600.1	Angiosperms	Triticum spelta	S	clade43	II
TraesTSP4B01G024100.1	Angiosperms	Triticum spelta	S	clade43	II
TraesTSP4D01G020700.1	Angiosperms	Triticum spelta	S	clade43	II
TraesTSP5A01G010000.1	Angiosperms	Triticum spelta	S	clade43	II
TraesTSP5A01G425800.1	Angiosperms	Triticum spelta	S	clade43	II
TraesTSP5B01G009700.1	Angiosperms	Triticum spelta	S	clade43	II
TraesTSP5B01G447600.1	Angiosperms	Triticum spelta	S	clade43	II
TraesTSP5D01G017800.1	Angiosperms	Triticum spelta	S	clade43	II
TraesTSP5D01G450200.1	Angiosperms	Triticum spelta	S	clade43	II
TRITD4Av1G200340.1	Angiosperms	Triticum turgidum	S	clade43	II
TRITD5Av1G208630.1	Angiosperms	Triticum turgidum	S	clade43	II
TRITD5Bv1G204920.1	Angiosperms	Triticum turgidum	S	clade43	II
EVM0041940.1	Angiosperms	Aegilops bicornis	S	clade44	IV
AE.LONG.r1.5SG0382280.1	Angiosperms	Aegilops longissima	S	clade44	IV
EVM0042770.1	Angiosperms	Aegilops searsii	S	clade44	IV
AE.SHARON.r1.5SG0404790.1	Angiosperms	Aegilops sharonensis	S	clade44	IV
AET5Gv20446000.3	Angiosperms	Aegilops tauschii	S	clade44	IV
Aco016512.1	Angiosperms	Ananas comosus	S	clade44	IV
Bradi3g22040.1	Angiosperms	Brachypodium distachyon	S	clade44	IV
Bradi4g27720.1	Angiosperms	Brachypodium distachyon	S	clade44	IV
HORVU5Hr1G054510.1	Angiosperms	Hordeum vulgare	S	clade44	IV
LOC_Os08g26880.1	Angiosperms	Oryza sativa	S	clade44	IV
LOC_Os09g13570.1	Angiosperms	Oryza sativa	S	clade44	IV
LOC_Os09g13575.1	Angiosperms	Oryza sativa	S	clade44	IV
Tel5E01T304200.1	Angiosperms	Thinopyrum elongatum	S	clade44	IV
TraesCS5A03G0474700.1	Angiosperms	Triticum aestivum	S	clade44	IV
TraesCS5B03G0471500.1	Angiosperms	Triticum aestivum	S	clade44	IV
TraesCS5D03G0438700.1	Angiosperms	Triticum aestivum	S	clade44	IV
TRIDC5AG029150.1	Angiosperms	Triticum dicoccoides	S	clade44	IV
TRIDC5BG030700.4	Angiosperms	Triticum dicoccoides	S	clade44	IV
TraesTSP5A01G189800.1	Angiosperms	Triticum spelta	S	clade44	IV
TraesTSP5B01G192600.1	Angiosperms	Triticum spelta	S	clade44	IV
TraesTSP5D01G199000.1	Angiosperms	Triticum spelta	S	clade44	IV
TRITD5Av1G130760.1	Angiosperms	Triticum turgidum	S	clade44	IV
TRITD5Bv1G109490.2	Angiosperms	Triticum turgidum	S	clade44	IV
TuG1812G0500002087.01.T01	Angiosperms	Triticum urartu	S	clade44	IV
EVM0002718.1	Angiosperms	Aegilops bicornis	S	clade45	IV
EVM0033236.1	Angiosperms	Aegilops bicornis	S	clade45	IV
AE.LONG.r1.6SG0451490.1	Angiosperms	Aegilops longissima	S	clade45	IV
EVM0052599.1	Angiosperms	Aegilops searsii	S	clade45	IV
AespeY2032CH6S01G190300.1	Angiosperms	Aegilops speltoides	S	clade45	IV
AespeY2032CH6S01G191300.1	Angiosperms	Aegilops speltoides	S	clade45	IV
AET6Gv20248700.3	Angiosperms	Aegilops tauschii	S	clade45	IV
Aco020565.1	Angiosperms	Ananas comosus	S	clade45	IV
Aco023735.1	Angiosperms	Ananas comosus	S	clade45	IV
Bradi3g02980.1	Angiosperms	Brachypodium distachyon	S	clade45	IV
HORVU2Hr1G056940.1	Angiosperms	Hordeum vulgare	S	clade45	IV
LOC_Os11g30400.1	Angiosperms	Oryza sativa	S	clade45	IV
LOC_Os02g03960.1	Angiosperms	Oryza sativa	S	clade45	IV
LOC_Os06g09250.1	Angiosperms	Oryza sativa	S	clade45	IV
LOC_Os06g42140.1	Angiosperms	Oryza sativa	S	clade45	IV
Tel6E01T220600.1	Angiosperms	Thinopyrum elongatum	S	clade45	IV
TraesCS6A03G0221600.1	Angiosperms	Triticum aestivum	S	clade45	IV
TraesCS6B03G0310200.1	Angiosperms	Triticum aestivum	S	clade45	IV
TraesCS6D03G0177300.1	Angiosperms	Triticum aestivum	S	clade45	IV
TRIDC6AG012420.3	Angiosperms	Triticum dicoccoides	S	clade45	IV
TraesTSP6B01G137200.1	Angiosperms	Triticum spelta	S	clade45	IV
TraesTSP6D01G083900.1	Angiosperms	Triticum spelta	S	clade45	IV
TRITD6Av1G026380.1	Angiosperms	Triticum turgidum	S	clade45	IV
EVM0046275.1	Angiosperms	Aegilops bicornis	S	clade46	II
EVM0009790.1	Angiosperms	Aegilops bicornis	S	clade46	II
EVM0048495.1	Angiosperms	Aegilops bicornis	S	clade46	II
EVM0017823.1	Angiosperms	Aegilops bicornis	S	clade46	II
AE.LONG.r1.1SG0009820.1	Angiosperms	Aegilops longissima	S	clade46	II
AE.LONG.r1.3SG0206230.1	Angiosperms	Aegilops longissima	S	clade46	II
AE.LONG.r1.4SG0302730.1	Angiosperms	Aegilops longissima	S	clade46	II
AE.LONG.r1.5SG0364410.1	Angiosperms	Aegilops longissima	S	clade46	II
EVM0031844.1	Angiosperms	Aegilops searsii	S	clade46	II
EVM0049691.1	Angiosperms	Aegilops searsii	S	clade46	II
EVM0002419.1	Angiosperms	Aegilops searsii	S	clade46	II
EVM0016195.1	Angiosperms	Aegilops searsii	S	clade46	II
AE.SHARON.r1.1SG0013160.1	Angiosperms	Aegilops sharonensis	S	clade46	II
AE.SHARON.r1.3SG0229000.1	Angiosperms	Aegilops sharonensis	S	clade46	II
AE.SHARON.r1.4SG0332560.1	Angiosperms	Aegilops sharonensis	S	clade46	II
AE.SHARON.r1.5SG0386320.1	Angiosperms	Aegilops sharonensis	S	clade46	II
AespeY2032CH1S01G106000.1	Angiosperms	Aegilops speltoides	S	clade46	II
AespeY2032CH3S01G249900.1	Angiosperms	Aegilops speltoides	S	clade46	II
AespeY2032CH3S01G250100.1	Angiosperms	Aegilops speltoides	S	clade46	II
AespeY2032CH4S01G249600.1	Angiosperms	Aegilops speltoides	S	clade46	II
AespeY2032CH4S01G253800.1	Angiosperms	Aegilops speltoides	S	clade46	II
AespeY2032CH5S01G110500.1	Angiosperms	Aegilops speltoides	S	clade46	II
AET1Gv20185300.1	Angiosperms	Aegilops tauschii	S	clade46	II
AET4Gv20484400.1	Angiosperms	Aegilops tauschii	S	clade46	II
AET5Gv20241500.3	Angiosperms	Aegilops tauschii	S	clade46	II
Aco001785.1	Angiosperms	Ananas comosus	S	clade46	II
Aco007362.1	Angiosperms	Ananas comosus	S	clade46	II
Aco002544.1	Angiosperms	Ananas comosus	S	clade46	II
Bradi1g64550.1	Angiosperms	Brachypodium distachyon	S	clade46	II
Bradi2g38380.1	Angiosperms	Brachypodium distachyon	S	clade46	II
Bradi4g04720.1	Angiosperms	Brachypodium distachyon	S	clade46	II
HORVU1Hr1G015660.1	Angiosperms	Hordeum vulgare	S	clade46	II
HORVU2Hr1G021080.1	Angiosperms	Hordeum vulgare	S	clade46	II
HORVU3Hr1G047180.1	Angiosperms	Hordeum vulgare	S	clade46	II
HORVU4Hr1G053980.1	Angiosperms	Hordeum vulgare	S	clade46	II
HORVU5Hr1G023000.1	Angiosperms	Hordeum vulgare	S	clade46	II
LOC_Os12g37410.1	Angiosperms	Oryza sativa	S	clade46	II
LOC_Os12g37415.1	Angiosperms	Oryza sativa	S	clade46	II
LOC_Os01g36220.1	Angiosperms	Oryza sativa	S	clade46	II
LOC_Os03g19370.1	Angiosperms	Oryza sativa	S	clade46	II
LOC_Os03g19375.1	Angiosperms	Oryza sativa	S	clade46	II
LOC_Os05g03860.1	Angiosperms	Oryza sativa	S	clade46	II
LOC_Os05g03865.1	Angiosperms	Oryza sativa	S	clade46	II
Tel1E01T151000.1	Angiosperms	Thinopyrum elongatum	S	clade46	II
Tel3E01T351500.1	Angiosperms	Thinopyrum elongatum	S	clade46	II
Tel4E01T330800.1	Angiosperms	Thinopyrum elongatum	S	clade46	II
Tel5E01T174200.1	Angiosperms	Thinopyrum elongatum	S	clade46	II
TraesCS1A03G0177500.1	Angiosperms	Triticum aestivum	S	clade46	II
TraesCS1B03G0244200.1	Angiosperms	Triticum aestivum	S	clade46	II
TraesCS1D03G0172800.1	Angiosperms	Triticum aestivum	S	clade46	II
TraesCS3A03G0512900.1	Angiosperms	Triticum aestivum	S	clade46	II
TraesCS3B03G0560100.1	Angiosperms	Triticum aestivum	S	clade46	II
TraesCS3D03G0472400.1	Angiosperms	Triticum aestivum	S	clade46	II
TraesCS4A03G0247900.1	Angiosperms	Triticum aestivum	S	clade46	II
TraesCS4B03G0521300.1	Angiosperms	Triticum aestivum	S	clade46	II
TraesCS4D03G0460100.1	Angiosperms	Triticum aestivum	S	clade46	II
TraesCS5A03G0223200.1	Angiosperms	Triticum aestivum	S	clade46	II
TraesCS5B03G0238100.1	Angiosperms	Triticum aestivum	S	clade46	II
TraesCS5D03G0237700.1	Angiosperms	Triticum aestivum	S	clade46	II
TRIDC1AG010070.1	Angiosperms	Triticum dicoccoides	S	clade46	II
TRIDC1BG012930.1	Angiosperms	Triticum dicoccoides	S	clade46	II
TRIDC4AG017210.1	Angiosperms	Triticum dicoccoides	S	clade46	II
TRIDC5AG013480.1	Angiosperms	Triticum dicoccoides	S	clade46	II
TRIDC5BG015600.2	Angiosperms	Triticum dicoccoides	S	clade46	II
TraesTSP1A01G087400.1	Angiosperms	Triticum spelta	S	clade46	II
TraesTSP1B01G099600.1	Angiosperms	Triticum spelta	S	clade46	II
TraesTSP1D01G089000.1	Angiosperms	Triticum spelta	S	clade46	II
TraesTSP3A01G224200.1	Angiosperms	Triticum spelta	S	clade46	II
TraesTSP3B01G252700.1	Angiosperms	Triticum spelta	S	clade46	II
TraesTSP3D01G225100.1	Angiosperms	Triticum spelta	S	clade46	II
TraesTSP4A01G124500.1	Angiosperms	Triticum spelta	S	clade46	II
TraesTSP4B01G199400.1	Angiosperms	Triticum spelta	S	clade46	II
TraesTSP4D01G199100.1	Angiosperms	Triticum spelta	S	clade46	II
TraesTSP5A01G094500.1	Angiosperms	Triticum spelta	S	clade46	II
TraesTSP5B01G102900.1	Angiosperms	Triticum spelta	S	clade46	II
TraesTSP5D01G110600.1	Angiosperms	Triticum spelta	S	clade46	II
TRITD1Av1G025160.1	Angiosperms	Triticum turgidum	S	clade46	II
TRITD1Bv1G032660.1	Angiosperms	Triticum turgidum	S	clade46	II
TRITD3Av1G121630.1	Angiosperms	Triticum turgidum	S	clade46	II
TRITD3Bv1G104790.1	Angiosperms	Triticum turgidum	S	clade46	II
TRITD4Av1G062450.1	Angiosperms	Triticum turgidum	S	clade46	II
TRITD4Bv1G116000.1	Angiosperms	Triticum turgidum	S	clade46	II
TRITD5Av1G047330.2	Angiosperms	Triticum turgidum	S	clade46	II
TRITD5Bv1G044190.1	Angiosperms	Triticum turgidum	S	clade46	II
TuG1812G0100000903.01.T01	Angiosperms	Triticum urartu	S	clade46	II
TuG1812G0400002209.01.T01	Angiosperms	Triticum urartu	S	clade46	II
EVM0029286.1	Angiosperms	Aegilops bicornis	A	clade5	IV
AE.LONG.r1.5SG0375620.1	Angiosperms	Aegilops longissima	A	clade5	IV
EVM0020534.1	Angiosperms	Aegilops searsii	A	clade5	IV
AE.SHARON.r1.5SG0397760.1	Angiosperms	Aegilops sharonensis	A	clade5	IV
AespeY2032CH5S01G166200.1	Angiosperms	Aegilops speltoides	A	clade5	IV
AET5Gv20369300.8	Angiosperms	Aegilops tauschii	A	clade5	IV
Aco012631.1	Angiosperms	Ananas comosus	A	clade5	IV
Bradi4g43850.3	Angiosperms	Brachypodium distachyon	A	clade5	IV
HORVU5Hr1G045180.1	Angiosperms	Hordeum vulgare	A	clade5	IV
Tel5E01T249100.1	Angiosperms	Thinopyrum elongatum	A	clade5	IV
TraesCS5A03G0394500.1	Angiosperms	Triticum aestivum	A	clade5	IV
TraesCS5B03G0389600.1	Angiosperms	Triticum aestivum	A	clade5	IV
TraesCS5D03G0373800.1	Angiosperms	Triticum aestivum	A	clade5	IV
TRIDC5AG023810.6	Angiosperms	Triticum dicoccoides	A	clade5	IV
TRIDC5BG024970.5	Angiosperms	Triticum dicoccoides	A	clade5	IV
TraesTSP5A01G151300.1	Angiosperms	Triticum spelta	A	clade5	IV
TraesTSP5B01G152600.1	Angiosperms	Triticum spelta	A	clade5	IV
TraesTSP5D01G164800.1	Angiosperms	Triticum spelta	A	clade5	IV
TRITD5Av1G107360.5	Angiosperms	Triticum turgidum	A	clade5	IV
TRITD5Bv1G089480.6	Angiosperms	Triticum turgidum	A	clade5	IV
TuG1812G0500001629.01.T02	Angiosperms	Triticum urartu	A	clade5	IV
EVM0029527.1	Angiosperms	Aegilops bicornis	A	clade6	I
EVM0057092.1	Angiosperms	Aegilops bicornis	A	clade6	I
AE.LONG.r1.1SG0053790.1	Angiosperms	Aegilops longissima	A	clade6	I
AE.LONG.r1.3SG0231950.1	Angiosperms	Aegilops longissima	A	clade6	I
EVM0008663.1	Angiosperms	Aegilops searsii	A	clade6	I
EVM0047933.1	Angiosperms	Aegilops searsii	A	clade6	I
AE.SHARON.r1.1SG0058170.1	Angiosperms	Aegilops sharonensis	A	clade6	I
AE.SHARON.r1.3SG0255240.1	Angiosperms	Aegilops sharonensis	A	clade6	I
AespeY2032CH1S01G283400.1	Angiosperms	Aegilops speltoides	A	clade6	I
AespeY2032CH3S01G412300.1	Angiosperms	Aegilops speltoides	A	clade6	I
Aco007192.1	Angiosperms	Ananas comosus	A	clade6	I
Bradi2g21820.1	Angiosperms	Brachypodium distachyon	A	clade6	I
Bradi2g53060.6	Angiosperms	Brachypodium distachyon	A	clade6	I
HORVU1Hr1G068760.2	Angiosperms	Hordeum vulgare	A	clade6	I
HORVU3Hr1G079640.5	Angiosperms	Hordeum vulgare	A	clade6	I
HORVU0Hr1G023640.6	Angiosperms	Hordeum vulgare	A	clade6	I
LOC_Os01g59760.1	Angiosperms	Oryza sativa	A	clade6	I
LOC_Os05g41070.1	Angiosperms	Oryza sativa	A	clade6	I
Tel1E01T494800.1	Angiosperms	Thinopyrum elongatum	A	clade6	I
Tel3E01T539300.1	Angiosperms	Thinopyrum elongatum	A	clade6	I
TraesCS1A03G0761500.1	Angiosperms	Triticum aestivum	A	clade6	I
TraesCS1B03G0870100.1	Angiosperms	Triticum aestivum	A	clade6	I
TraesCS1D03G0729000.1	Angiosperms	Triticum aestivum	A	clade6	I
TraesCS3A03G0807200.1	Angiosperms	Triticum aestivum	A	clade6	I
TraesCS3B03G0928300.1	Angiosperms	Triticum aestivum	A	clade6	I
TraesCS3D03G0743500.1	Angiosperms	Triticum aestivum	A	clade6	I
TRIDC1AG045550.5	Angiosperms	Triticum dicoccoides	A	clade6	I
TRIDC1BG051540.3	Angiosperms	Triticum dicoccoides	A	clade6	I
TRIDC3AG048570.5	Angiosperms	Triticum dicoccoides	A	clade6	I
TRIDC3BG054590.4	Angiosperms	Triticum dicoccoides	A	clade6	I
TraesTSP1A01G332200.1	Angiosperms	Triticum spelta	A	clade6	I
TraesTSP1B01G337600.1	Angiosperms	Triticum spelta	A	clade6	I
TraesTSP1D01G335700.1	Angiosperms	Triticum spelta	A	clade6	I
TraesTSP3A01G359000.1	Angiosperms	Triticum spelta	A	clade6	I
TraesTSP3B01G400200.1	Angiosperms	Triticum spelta	A	clade6	I
TraesTSP3D01G358800.1	Angiosperms	Triticum spelta	A	clade6	I
TRITD1Av1G184430.2	Angiosperms	Triticum turgidum	A	clade6	I
TRITD1Bv1G172690.2	Angiosperms	Triticum turgidum	A	clade6	I
TRITD3Av1G208190.3	Angiosperms	Triticum turgidum	A	clade6	I
TRITD3Bv1G188250.3	Angiosperms	Triticum turgidum	A	clade6	I
TuG1812G0100003446.01.T01	Angiosperms	Triticum urartu	A	clade6	I
TuG1812G0300003789.01.T04	Angiosperms	Triticum urartu	A	clade6	I
EVM0040963.1	Angiosperms	Aegilops bicornis	A	clade7	I
EVM0046023.1	Angiosperms	Aegilops bicornis	A	clade7	I
AE.LONG.r1.1SG0048040.1	Angiosperms	Aegilops longissima	A	clade7	I
AE.LONG.r1.3SG0238650.1	Angiosperms	Aegilops longissima	A	clade7	I
EVM0062183.1	Angiosperms	Aegilops searsii	A	clade7	I
EVM0028433.1	Angiosperms	Aegilops searsii	A	clade7	I
AE.SHARON.r1.1SG0052430.1	Angiosperms	Aegilops sharonensis	A	clade7	I
AE.SHARON.r1.3SG0262550.1	Angiosperms	Aegilops sharonensis	A	clade7	I
AespeY2032CH1S01G248600.1	Angiosperms	Aegilops speltoides	A	clade7	I
AespeY2032CH3S01G449800.1	Angiosperms	Aegilops speltoides	A	clade7	I
AET3Gv20844700.9	Angiosperms	Aegilops tauschii	A	clade7	I
Aco024142.1	Angiosperms	Ananas comosus	A	clade7	I
AT1G03970.1	Angiosperms	Arabidopsis thaliana	A	clade7	I
AT5G44080.1	Angiosperms	Arabidopsis thaliana	A	clade7	I
Bradi2g24120.3	Angiosperms	Brachypodium distachyon	A	clade7	I
Bradi2g56096.3	Angiosperms	Brachypodium distachyon	A	clade7	I
HORVU1Hr1G074960.3	Angiosperms	Hordeum vulgare	A	clade7	I
HORVU3Hr1G083250.5	Angiosperms	Hordeum vulgare	A	clade7	I
LOC_Os01g64730.1	Angiosperms	Oryza sativa	A	clade7	I
LOC_Os05g36160.1	Angiosperms	Oryza sativa	A	clade7	I
Tel1E01T445900.1	Angiosperms	Thinopyrum elongatum	A	clade7	I
Tel3E01T599800.1	Angiosperms	Thinopyrum elongatum	A	clade7	I
TraesCS1A03G0690100.2	Angiosperms	Triticum aestivum	A	clade7	I
TraesCS1B03G0786400.1	Angiosperms	Triticum aestivum	A	clade7	I
TraesCS1D03G0653900.1	Angiosperms	Triticum aestivum	A	clade7	I
TraesCS3A03G0894700.1	Angiosperms	Triticum aestivum	A	clade7	I
TraesCS3B03G1020000.1	Angiosperms	Triticum aestivum	A	clade7	I
TraesCS3D03G0821900.2	Angiosperms	Triticum aestivum	A	clade7	I
TRIDC3AG054320.4	Angiosperms	Triticum dicoccoides	A	clade7	I
TraesTSP1A01G298100.1	Angiosperms	Triticum spelta	A	clade7	I
TraesTSP1B01G301000.1	Angiosperms	Triticum spelta	A	clade7	I
TraesTSP1D01G299500.1	Angiosperms	Triticum spelta	A	clade7	I
TraesTSP3A01G403200.1	Angiosperms	Triticum spelta	A	clade7	I
TraesTSP3B01G445500.1	Angiosperms	Triticum spelta	A	clade7	I
TraesTSP3D01G402500.1	Angiosperms	Triticum spelta	A	clade7	I
TRITD1Bv1G156020.5	Angiosperms	Triticum turgidum	A	clade7	I
TRITD3Av1G218210.3	Angiosperms	Triticum turgidum	A	clade7	I
TRITD3Bv1G212830.4	Angiosperms	Triticum turgidum	A	clade7	I
TuG1812G0100003152.01.T01	Angiosperms	Triticum urartu	A	clade7	I
TuG1812G0300004147.01.T01	Angiosperms	Triticum urartu	A	clade7	I
EVM0001085.1	Angiosperms	Aegilops bicornis	A	clade8	IV
AE.LONG.r1.3SG0237510.1	Angiosperms	Aegilops longissima	A	clade8	IV
AE.LONG.r1.3SG0237520.1	Angiosperms	Aegilops longissima	A	clade8	IV
AE.LONG.r1.3SG0237710.1	Angiosperms	Aegilops longissima	A	clade8	IV
EVM0059246.1	Angiosperms	Aegilops searsii	A	clade8	IV
EVM0012700.1	Angiosperms	Aegilops searsii	A	clade8	IV
EVM0040112.1	Angiosperms	Aegilops searsii	A	clade8	IV
AE.SHARON.r1.3SG0261580.1	Angiosperms	Aegilops sharonensis	A	clade8	IV
AE.SHARON.r1.3SG0261590.1	Angiosperms	Aegilops sharonensis	A	clade8	IV
AE.SHARON.r1.3SG0261660.1	Angiosperms	Aegilops sharonensis	A	clade8	IV
AET3Gv20831700.9	Angiosperms	Aegilops tauschii	A	clade8	IV
AET3Gv20832500.4	Angiosperms	Aegilops tauschii	A	clade8	IV
Aco027121.1	Angiosperms	Ananas comosus	A	clade8	IV
AT2G36270.1	Angiosperms	Arabidopsis thaliana	A	clade8	IV
AT3G44460.1	Angiosperms	Arabidopsis thaliana	A	clade8	IV
Bradi2g55550.1	Angiosperms	Brachypodium distachyon	A	clade8	IV
HORVU3Hr1G084360.2	Angiosperms	Hordeum vulgare	A	clade8	IV
LOC_Os01g64000.1	Angiosperms	Oryza sativa	A	clade8	IV
Tel3E01T591900.1	Angiosperms	Thinopyrum elongatum	A	clade8	IV
Tel3E01T593200.1	Angiosperms	Thinopyrum elongatum	A	clade8	IV
TraesCS3A03G0880400.1	Angiosperms	Triticum aestivum	A	clade8	IV
TraesCS3A03G0880700.3	Angiosperms	Triticum aestivum	A	clade8	IV
TraesCS3A03G0880800.1	Angiosperms	Triticum aestivum	A	clade8	IV
TraesCS3A03G0880900.1	Angiosperms	Triticum aestivum	A	clade8	IV
TraesCS3A03G0881000.1	Angiosperms	Triticum aestivum	A	clade8	IV
TraesCS3B03G1006500.1	Angiosperms	Triticum aestivum	A	clade8	IV
TraesCS3B03G1006600.1	Angiosperms	Triticum aestivum	A	clade8	IV
TraesCS3B03G1006800.1	Angiosperms	Triticum aestivum	A	clade8	IV
TraesCS3B03G1007200.1	Angiosperms	Triticum aestivum	A	clade8	IV
TraesCS3B03G1007500.1	Angiosperms	Triticum aestivum	A	clade8	IV
TraesCS3D03G0808000.1	Angiosperms	Triticum aestivum	A	clade8	IV
TraesCS3D03G0808800.1	Angiosperms	Triticum aestivum	A	clade8	IV
TraesCS3D03G0809800.1	Angiosperms	Triticum aestivum	A	clade8	IV
TRIDC3AG053430.3	Angiosperms	Triticum dicoccoides	A	clade8	IV
TraesTSP3A01G395900.1	Angiosperms	Triticum spelta	A	clade8	IV
TraesTSP3A01G396000.1	Angiosperms	Triticum spelta	A	clade8	IV
TraesTSP3A01G396100.1	Angiosperms	Triticum spelta	A	clade8	IV
TraesTSP3A01G396200.1	Angiosperms	Triticum spelta	A	clade8	IV
TraesTSP3A01G396300.1	Angiosperms	Triticum spelta	A	clade8	IV
TraesTSP3B01G437500.1	Angiosperms	Triticum spelta	A	clade8	IV
TraesTSP3B01G437600.1	Angiosperms	Triticum spelta	A	clade8	IV
TraesTSP3B01G437800.1	Angiosperms	Triticum spelta	A	clade8	IV
TraesTSP3B01G437900.1	Angiosperms	Triticum spelta	A	clade8	IV
TraesTSP3B01G438000.1	Angiosperms	Triticum spelta	A	clade8	IV
TraesTSP3D01G395000.1	Angiosperms	Triticum spelta	A	clade8	IV
TraesTSP3D01G395100.1	Angiosperms	Triticum spelta	A	clade8	IV
TraesTSP3D01G395600.1	Angiosperms	Triticum spelta	A	clade8	IV
TRITD3Av1G220610.1	Angiosperms	Triticum turgidum	A	clade8	IV
TRITD3Av1G220620.9	Angiosperms	Triticum turgidum	A	clade8	IV
TRITD3Av1G220640.2	Angiosperms	Triticum turgidum	A	clade8	IV
TRITD3Av1G220740.3	Angiosperms	Triticum turgidum	A	clade8	IV
TRITD3Bv1G209260.2	Angiosperms	Triticum turgidum	A	clade8	IV
TRITD3Bv1G209270.12	Angiosperms	Triticum turgidum	A	clade8	IV
TRITD3Bv1G209320.1	Angiosperms	Triticum turgidum	A	clade8	IV
TuG1812U0000126800.01.T01	Angiosperms	Triticum urartu	A	clade8	IV
TuG1812G0300004096.01.T02	Angiosperms	Triticum urartu	A	clade8	IV
TuG1812S0002870200.01.T04	Angiosperms	Triticum urartu	A	clade8	IV
EVM0034020.4	Angiosperms	Aegilops bicornis	A	clade9	II
AE.LONG.r1.5SG0391740.1	Angiosperms	Aegilops longissima	A	clade9	II
EVM0028186.2	Angiosperms	Aegilops searsii	A	clade9	II
AE.SHARON.r1.5SG0414290.1	Angiosperms	Aegilops sharonensis	A	clade9	II
AespeY2032CH5S01G266000.1	Angiosperms	Aegilops speltoides	A	clade9	II
Aco001326.1	Angiosperms	Ananas comosus	A	clade9	II
AT1G45249.3	Angiosperms	Arabidopsis thaliana	A	clade9	II
AT1G49720.2	Angiosperms	Arabidopsis thaliana	A	clade9	II
AT3G19290.3	Angiosperms	Arabidopsis thaliana	A	clade9	II
AT4G34000.1	Angiosperms	Arabidopsis thaliana	A	clade9	II
Bradi3g38200.1	Angiosperms	Brachypodium distachyon	A	clade9	II
Bradi4g32090.1	Angiosperms	Brachypodium distachyon	A	clade9	II
HORVU5Hr1G068230.1	Angiosperms	Hordeum vulgare	A	clade9	II
LOC_Os08g36790.1	Angiosperms	Oryza sativa	A	clade9	II
LOC_Os09g28310.1	Angiosperms	Oryza sativa	A	clade9	II
Tel5E01T384400.1	Angiosperms	Thinopyrum elongatum	A	clade9	II
Tel6E01T768000.1	Angiosperms	Thinopyrum elongatum	A	clade9	II
TraesCS5A03G0600000.1	Angiosperms	Triticum aestivum	A	clade9	II
TraesCS5B03G0616600.2	Angiosperms	Triticum aestivum	A	clade9	II
TraesCS5D03G0565200.1	Angiosperms	Triticum aestivum	A	clade9	II
TraesTSP5A01G248500.1	Angiosperms	Triticum spelta	A	clade9	II
TraesTSP5B01G254900.1	Angiosperms	Triticum spelta	A	clade9	II
TraesTSP5D01G264000.1	Angiosperms	Triticum spelta	A	clade9	II
TRITD5Av1G148130.6	Angiosperms	Triticum turgidum	A	clade9	II
TRITD5Bv1G137690.6	Angiosperms	Triticum turgidum	A	clade9	II
AT1G13600.1	Angiosperms	Arabidopsis thaliana	S
AT1G68880.1	Angiosperms	Arabidopsis thaliana	S
AT1G75390.1	Angiosperms	Arabidopsis thaliana	S
AT2G04038.1	Angiosperms	Arabidopsis thaliana	S
AT2G12900.1	Angiosperms	Arabidopsis thaliana	I
AT2G12940.1	Angiosperms	Arabidopsis thaliana	I
AT2G13150.1	Angiosperms	Arabidopsis thaliana	I
AT2G17770.2	Angiosperms	Arabidopsis thaliana	A
AT2G18160.1	Angiosperms	Arabidopsis thaliana	S
AT2G21230.3	Angiosperms	Arabidopsis thaliana	I
AT2G21235.1	Angiosperms	Arabidopsis thaliana	I
AT2G40950.1	Angiosperms	Arabidopsis thaliana	B
AT2G41070.1	Angiosperms	Arabidopsis thaliana	A
AT2G42380.2	Angiosperms	Arabidopsis thaliana	E
AT3G10800.1	Angiosperms	Arabidopsis thaliana	B
AT3G12250.4	Angiosperms	Arabidopsis thaliana	D
AT3G30530.1	Angiosperms	Arabidopsis thaliana	S
AT3G56660.1	Angiosperms	Arabidopsis thaliana	B
AT3G56850.1	Angiosperms	Arabidopsis thaliana	A
AT3G58120.1	Angiosperms	Arabidopsis thaliana	E
AT3G62420.1	Angiosperms	Arabidopsis thaliana	S
AT4G34590.1	Angiosperms	Arabidopsis thaliana	S
AT4G35900.1	Angiosperms	Arabidopsis thaliana	A
AT4G38900.1	Angiosperms	Arabidopsis thaliana	I
AT5G06839.3	Angiosperms	Arabidopsis thaliana	D
AT5G06950.1	Angiosperms	Arabidopsis thaliana	D
AT5G06960.1	Angiosperms	Arabidopsis thaliana	D
AT5G07160.1	Angiosperms	Arabidopsis thaliana	E
AT5G08141.1	Angiosperms	Arabidopsis thaliana	S
AT5G15830.1	Angiosperms	Arabidopsis thaliana	S
AT5G38800.1	Angiosperms	Arabidopsis thaliana	S
AT5G42910.1	Angiosperms	Arabidopsis thaliana	A		AT5G42910.TAIR10
AT5G49450.1	Angiosperms	Arabidopsis thaliana	S
AT5G60830.1	Angiosperms	Arabidopsis thaliana	S

## Sheet: TableS3
bZIP family level
Species	WGD/segmental	tandem	proximal	dispersed	singleton	Total
Aegbic	46	1	0	41	0	88
Aeglon	58	1	3	25	0	87
Aegsea	48	3	1	31	0	83
Aegsha	55	5	4	24	0	88
Aegspe	40	4	7	50	0	101
Aegtau	22	3	1	14	11	51
Anacom	27	2	0	29	0	58
Bradis	62	0	0	25	0	87
Horvul	39	4	6	44	1	94
Orysat	62	8	2	24	0	96
Thielo	46	4	3	45	0	98
Triaes_A	133	14	8	25	6	186
Triaes_B	112	10	7	41	6	176
Triaes_D	119	8	14	26	9	176
Tridic_A	61	18	10	25	10	124
Tridic_B	48	15	2	21	10	96
Trispe_A	125	12	0	39	0	176
Trispe_B	120	14	3	39	0	176
Trispe_D	134	8	2	38	0	182
Tritur	1	0	0	2	0	3
Tritur_A	95	10	1	42	2	150
Tritur_B	103	13	4	30	0	150
Triura	13	4	4	49	1	71
Genome level
Species	WGD/segmental	tandem	proximal	dispersed	singleton	Total
Aegbic	15463	5117	2374	13743	3492	40189
Aeglon	36074	4673	3186	18596	5357	67886
Aegsea	17424	4165	1939	11086	3328	37942
Aegsha	39093	5106	3450	15763	5266	68678
Aegspe	11418	8919	5457	17078	3472	46344
Aegtau	19238	5272	2490	14103	4554	45657
Anacom	10261	1152	898	10699	4014	27024
Bradis	8276	3120	1584	12482	6977	32439
Horvul	30163	7563	5200	26116	6519	75561
Orysat	11015	4243	2728	15466	8737	42189
Thielo	12537	6419	3331	17417	4770	44474
Triaes	753	149	65	404	8	1379
Triaes_A	83651	12155	10855	41039	12046	159746
Triaes_B	83879	13221	13325	48102	16457	174984
Triaes_D	86452	11190	9172	33060	10763	150637
Tridic	0	94	7	1674	20	1795
Tridic_A	32447	9217	2437	15154	3939	63194
Tridic_B	30711	10858	3497	17434	4244	66744
Trispe_A	35722	12113	3757	19183	3969	74744
Trispe_B	37356	13654	4311	17893	3250	76464
Trispe_D	37851	12496	4117	17642	3288	75394
Tritur	1579	216	77	654	39	2565
Tritur_A	30354	6792	2833	17957	5484	63420
Tritur_B	31599	7771	3163	17586	4421	64540
Triura	4170	4573	2931	20829	8946	41449

## Sheet: TableS4
GeneID	leaf_Z10	leaf_Z23	leaf_Z71	root_Z10	root_Z13	root_Z39	stem_Z30	stem_Z32	stem_Z65	spike_Z32	spike_Z39	spike_Z65	grain_Z71	grain_Z75	grain_Z85
TraesCS1A03G0177500.1	52.9883	41.6983	23.0045	148.262	102.91	107.003	74.0327	112.099	52.182	71.2852	48.0264	39.3584	44.0587	19.7202	0.753572
TraesCS1A03G0232400.1	0.023887	0	0	0	0	0	0.01487	0.061848	0	0.22067	0.294257	5.38729	1.42393	0	0
TraesCS1A03G0501300.1	1.24592	1.55854	0.989721	2.32668	1.62	1.5603	1.73643	6.62594	0.267195	3.55622	1.55124	0.708615	2.21517	0.116788	0.269934
TraesCS1A03G0661600.1	2.64492	3.41891	3.90727	4.13943	5.74945	5.81691	7.10498	4.34882	2.79478	9.88194	6.55351	6.07192	6.59486	5.25861	27.9118
TraesCS1A03G0690100.2	0.952881	1.53276	2.32416	1.47252	3.23204	2.57034	1.24522	0.866417	1.85051	2.20797	1.20446	1.36461	2.13952	0.664437	1.57332
TraesCS1A03G0698700.2	0	0.02824	0	0	0	0.199176	0.176895	0	0	0.17003	0	0	0	0	0
TraesCS1A03G0761500.1	1.21463	1.28476	1.17457	2.95594	1.9855	2.32983	2.81828	2.59645	1.52767	6.83688	4.72772	3.62898	2.82449	1.0894	4.08924
TraesCS1A03G0774100.1	0.354289	0.731475	1.85288	0.255787	0.761891	0.659161	0.350529	0.927164	2.88613	0.389259	0.595592	2.70752	0.561278	0.184243	0.048877
TraesCS1A03G0818300.1	0	0.009751	0	0.011257	0.011285	0	0	0	0	0	0	0	0	2.6052	0.031227
TraesCS1A03G1002500.2	0.745741	1.56659	2.53248	1.41568	2.4601	2.68528	1.28076	0.6885	0.216138	1.21037	1.42372	1.30248	0.716412	0.647091	1.84786
TraesCS1B03G0244200.1	24.5075	27.1034	27.0607	86.1107	81.6625	79.1132	55.6962	59.1947	22.3987	39.7587	31.4997	24.0729	17.7311	3.31886	0.763496
TraesCS1B03G0345500.4	0	0	0	0	0	0	0	0.000867	0	0	0.11128	0.38218	0.247673	0	0.000552
TraesCS1B03G0573100.1	3.6281	3.15438	1.42664	2.32781	1.91118	1.56543	3.93931	11.7889	0.510086	5.03427	3.26876	0.325019	2.49944	0.156869	0.100994
TraesCS1B03G0750000.2	0.152102	0.044764	0.104804	0.077335	0.52479	0.147014	0.072177	0.135898	0.212309	0.13246	0.047017	0.137079	0.184874	0.142244	0.69541
TraesCS1B03G0786400.1	4.61938	5.9001	8.98033	10.0647	8.77804	9.74599	11.4147	10.5261	9.0305	12.0437	8.84483	8.36013	8.91785	2.70285	8.24319
TraesCS1B03G0795400.1	0.026024	0	0	0.328585	0.275597	0.185652	0.028417	0	0	0.065287	0.085118	0.05821	0.0287	0.013898	0.00542
TraesCS1B03G0870100.1	0.908708	0.998281	0.955144	2.55585	2.10873	2.36706	1.25214	1.56381	1.7683	5.46458	4.13381	3.60486	1.79763	1.40967	3.67198
TraesCS1B03G0886700.1	0.269928	0.245157	0.171006	0.100657	0.61295	0.34895	0.020495	0.684889	2.61781	0.156043	0.377499	1.977	0.021418	0.094806	1.13087
TraesCS1B03G0943100.1	0	0	0	0	0	0.018328	0	0	0	0	0	0	0	3.62546	0
TraesCS1B03G1183100.1	6.51987	6.63586	14.8267	14.7603	6.73726	7.51462	11.1508	4.40006	1.98294	8.29199	8.31669	4.49909	7.09325	4.36205	9.1369
TraesCS1D03G0172800.1	39.3022	32.6694	25.666	163.016	94.6858	100.474	76.9646	76.4395	39.5899	58.1972	49.8171	32.3169	22.3683	12.8582	1.2637
TraesCS1D03G0249800.2	0.011298	0	0	0	0	0	0.030878	0	0	0.070179	0.022796	1.64828	0.208052	0	0
TraesCS1D03G0487400.1	0.85117	0.895291	0.480724	3.13901	2.03381	1.62058	1.03454	5.71175	0.129388	1.57227	0.950332	0.133584	2.29	0.200317	0.123865
TraesCS1D03G0618600.1	2.08427	3.68702	8.89485	4.02687	5.48172	5.7785	5.40397	5.44491	3.43695	11.289	7.47377	6.77932	5.92342	4.26867	29.858
TraesCS1D03G0653900.1	4.42879	7.0651	8.39538	9.31622	11.3657	11.6598	13.9498	14.2519	6.66195	13.9952	10.8727	9.20106	13.3009	2.48835	7.0076
TraesCS1D03G0663600.2	0.065106	0.019751	0.228029	0.177923	0.052149	0.303168	0.18283	0.062028	0	0.079365	0.141609	0.179225	0.217739	0.028592	0.060781
TraesCS1D03G0729000.1	1.17992	1.00524	0.610685	2.06867	1.67753	1.23425	2.27408	1.47818	1.67293	5.38668	3.14066	2.28639	2.32762	1.01853	4.83188
TraesCS1D03G0741200.1	0.738226	0.614359	0.304425	0.228521	1.59729	1.29925	0.949558	1.90382	2.50889	0.684131	1.12018	2.72123	0.85215	0.251792	0.156011
TraesCS1D03G0787900.1	0	0	0	0	0	0	0	0	0	0	0	0.018408	0	2.79468	0.009004
TraesCS1D03G0963700.1	5.10169	6.94184	9.68231	10.8125	7.2436	7.72979	7.92753	2.42997	3.08587	5.05872	6.48735	3.90274	6.67953	2.68764	8.26254
TraesCS2A03G0199800.2	1.24445	6.49555	6.98735	9.6624	13.0611	10.0316	3.72377	7.56523	3.43678	4.77724	4.89152	5.33167	9.70117	0.264595	7.11198
TraesCS2A03G0203300.1	0.579584	0.240175	0.205541	0.917794	2.07973	1.39125	1.39488	1.06184	0.36232	4.12073	1.85501	0.5548	0.666157	0.02905	0.464441
TraesCS2A03G0217400.1	4.58148	3.69421	0.963785	10.4507	4.22487	5.41639	12.4105	7.02722	0.996142	17.0026	9.93627	4.04275	7.494	0.568351	1.32885
TraesCS2A03G0288200.1	0	0	0	0	0	0	0	0	0	0	0	11.8054	0.024278	0	0
TraesCS2A03G0291300.1	4.32345	11.7692	27.6466	10.6829	12.8758	12.5629	9.98128	15.144	6.15412	21.1614	16.9331	16.5317	26.0314	6.10107	26.714
TraesCS2A03G0572500.2	1.79233	1.71609	1.56975	1.95409	2.84637	2.50253	3.22538	3.13786	1.79184	5.95845	5.10339	6.48561	3.5742	0.374151	6.13769
TraesCS2A03G0860800.1	0.707681	0.859376	0.081108	2.55421	1.87811	1.90264	2.94978	0.978178	0.070426	6.06569	2.4438	0.609624	2.39366	1.17732	2.64772
TraesCS2A03G1099400.1	2.82959	7.31725	26.3282	0.785209	1.59081	1.15719	16.9107	32.5444	52.5926	18.4689	23.9517	40.2857	20.0022	0.326605	0.957593
TraesCS2A03G1156400.1	0	0.025514	0	0	0	0.053027	0.613389	0.081264	0	0.168436	0.132125	0	0	0	0
TraesCS2A03G1221000.1	2.59964	4.52416	10.7785	7.389	27.2101	28.1915	6.13815	6.73827	12.0841	5.46688	8.88733	12.6297	6.0669	0.86864	0.777128
TraesCS2A03G1236500.1	0.194126	0.060342	0.063436	0.204351	0.110091	0.199348	0.678052	0.220585	0	0	0.020392	0	0.039742	0	0
TraesCS2A03G1236600.1	0.640524	0.025914	0.024123	1.34799	0.30043	0.270699	0.465646	0.168851	0.025281	0	0	0	0.040559	0.019052	0.276702
TraesCS2B03G0271900.2	0.148397	0.464155	0.468976	1.22209	0.609645	0.133719	0.457273	1.26625	0.792574	0.288365	0.213512	1.72001	2.7442	0.06453	1.25365
TraesCS2B03G0279100.1	0.127574	0.181932	0.070438	0.707393	1.66243	1.78933	1.67858	1.31981	0.708123	3.39722	1.1381	0.193974	0.016033	0.036897	0.028428
TraesCS2B03G0298000.1	4.99305	3.17216	0.879406	8.52951	4.68289	5.43057	12.4992	6.03909	1.38516	14.6717	8.79754	4.12287	6.13947	1.02004	2.14681
TraesCS2B03G0401500.1	0.212547	0.096471	0	0.11378	0.121542	0.178066	0.052989	0.07502	0	0.054799	0.097646	6.96143	0.026486	0	0
TraesCS2B03G0409300.1	3.72417	9.78679	26.2479	9.55791	11.386	11.5816	8.11701	11.2687	5.34701	15.6028	13.8171	13.1439	23.1275	7.22128	20.7477
TraesCS2B03G0709300.2	0	0	0	0	0	0	0	0	0.070057	0.033107	0	0.114572	0	0	0.06756
TraesCS2B03G1233700.1	11.5317	11.451	13.816	3.15759	0.674905	0.597142	25.4688	24.9108	49.7522	33.8023	29.4901	22.5567	33.3804	0.608202	0
TraesCS2B03G1313200.1	0	0.039818	0	0.016942	0.281336	0.101755	1.05144	0.100877	0	0.334543	0.084652	0	0	0	0
TraesCS2B03G1396700.1	4.91491	6.1661	5.30682	6.86159	22.9631	24.7467	5.74342	9.40423	9.03083	5.64992	12.4982	14.3395	10.2607	0.575867	2.12969
TraesCS2B03G1414800.1	0	0	0	0	0	0	0.062177	0	0	0.032244	0.038355	0	0	0	0
TraesCS2D03G0203700.2	0.106005	4.2493	3.48606	5.80739	1.31749	3.05546	2.43262	3.90033	2.73163	2.48982	0.890806	4.51004	4.95082	0	2.83727
TraesCS2D03G0208400.1	0.256576	0.35382	0.077506	0.736392	1.31917	1.52727	2.17969	1.31787	0.275052	4.47651	1.40482	0.116091	0.024034	0.005306	0.02004
TraesCS2D03G0223300.2	2.78172	1.4221	0.174941	4.84237	2.20513	2.76845	6.8403	2.15455	0.203356	6.19205	3.24373	1.13868	2.17999	0.562464	0.7332
TraesCS2D03G0303300.1	0	0	0	0	0	0	0	0	0	0	0	11.9735	0.026764	0	0
TraesCS2D03G0306500.1	3.81225	9.72527	31.926	12.0929	12.7603	13.7479	9.29205	13.6227	4.70059	16.6775	13.6552	14.6261	27.5121	9.57441	30.8076
TraesCS2D03G0509400.3	0.53327	1.73641	1.40993	1.43723	1.52048	1.80279	1.9203	3.0534	1.63428	4.64365	2.72078	4.30163	2.95933	0.29106	3.56632
TraesCS2D03G1042400.2	0.048189	0	0	0	0	0	0.076149	0.424272	0.343535	0.237888	0.073491	0.221543	0.251108	0	0
TraesCS2D03G1106900.1	0	0.039357	0	0	0.064736	0.030432	0.659807	0.273325	0	0.169146	0.041843	0	0	0	0
TraesCS2D03G1179500.1	3.06223	4.85965	4.58884	7.62746	22.7785	24.5904	6.31058	7.9294	8.09919	4.66009	7.25058	12.137	5.8437	0.333205	1.04921
TraesCS2D03G1193500.1	0.095307	0.112719	0.020108	0.425672	0.495053	0.435863	1.09717	0.121192	0	0	0	0.048512	0	0.008528	0.029473
TraesCS2D03G1193600.1	0.415461	0.023949	0	1.29109	0.355762	0.624216	0.766532	0.089328	0	0	0.029723	0	0	0.205286	2.8422
TraesCS3A03G0286900.1	7.36348	8.01	6.43471	15.4552	9.18046	10.2951	4.58437	12.3163	3.89201	21.2848	8.68384	11.2917	24.6526	3.34769	10.1134
TraesCS3A03G0320800.2	0.184988	0	0.028697	0.031871	0.084681	0.038948	0.095564	0.049934	0	0.023408	0.100244	0.221764	0.107842	0	0
TraesCS3A03G0458600.2	0.449084	0.692433	0.854244	1.07994	0.813398	0.873665	1.02069	0.833924	0.52723	1.69396	1.3247	0.719425	0.793878	0.209984	1.77252
TraesCS3A03G0512900.1	0.363797	0.65264	2.20799	0.688624	1.45243	1.80105	0.482642	0.546871	2.43567	0.306188	0.990789	2.58481	0.641695	0.040599	0
TraesCS3A03G0731500.2	13.4493	7.54374	0.009858	16.8938	15.145	14.7679	14.4144	13.9352	0.166108	6.93697	17.9216	1.16809	0.217077	0.060153	0
TraesCS3A03G0792700.1	0.045858	0.45114	4.64698	0.01568	0.017648	0	0	0.04039	0.380436	0	0	0.137538	0	0	0
TraesCS3A03G0799100.1	1.17347	1.18488	1.45713	4.69393	3.71038	4.62529	8.75741	6.2953	5.76025	6.05767	4.50568	4.73517	4.74981	0.750908	1.45428
TraesCS3A03G0807200.1	1.16074	1.09868	0.75784	2.02431	1.64937	2.1513	1.93452	1.14027	0.995162	2.97075	2.16289	1.98124	2.14383	0.661793	1.91961
TraesCS3A03G0880400.1	0	0	0	0.032026	0.022594	0	0.010452	0.170619	0	0	0.101034	0.219726	0.353591	7.45314	57.405
TraesCS3A03G0880700.3	0	0	0	0	0.011607	0	0	0	0	0	0	0	0	0.69468	0.145643
TraesCS3A03G0880800.1	0	0	0	0	0	0	0	0	0	0	0	0	0.012522	1.72292	3.03315
TraesCS3A03G0880900.1	0	0	0	0	0	0	0	0	0	0	0	0	0.009039	1.39794	0.889116
TraesCS3A03G0881000.1	0	0	0	0	0.004049	0	0	0	0	0	0	0	0.0095	2.0931	0.201221
TraesCS3A03G0881600.2	0.096285	0.834004	1.93915	1.50477	3.81996	4.78069	0.805204	0.314675	0.984263	0.508579	0	0.25709	0	0.029184	0
TraesCS3A03G0894700.1	0.518114	0.875391	5.09893	0.377669	3.10658	2.32848	2.03087	2.26583	2.95623	0.868035	0.702327	2.2931	2.34892	0.490795	0.128535
TraesCS3B03G0399800.1	0	0	0	0	0	0	0	0	0	0	0	0	0	0	0
TraesCS3B03G0534500.2	0	0	0	0	0	0	0	0	0	0	0	0	0	0	0
TraesCS3B03G0560100.1	0.154912	0.418297	0.964049	0.668291	1.66074	2.06466	0.295747	1.10395	3.05231	0.578486	0.714461	1.57465	0.656388	0.070001	0.140626
TraesCS3B03G0838100.1	15.234	8.29243	0.00947	17.7789	14.0207	15.3795	13.5673	11.2703	0.059663	4.58267	18.0205	0.742321	0.292205	0.020449	0
TraesCS3B03G0914200.1	0	0.488003	2.13341	0	0	0	0	0	0.053498	0	0	0.029568	0.020933	0	0
TraesCS3B03G0923000.1	0.319344	0.566792	0.609247	2.66711	3.29496	3.19916	5.57641	2.21947	0.624111	3.75546	1.69844	0.952619	0.377553	0.230259	1.03431
TraesCS3B03G0928300.1	1.25458	1.37054	0.985261	3.0156	2.98024	2.56963	2.66729	2.7287	2.44436	4.41427	3.96375	3.02245	4.01238	0.692913	1.70521
TraesCS3B03G1006500.1	0	0	0	0	0	0	0	0	0	0	0	0	0.192025	2.53847	2.29832
TraesCS3B03G1006600.1	0	0	0	0	0.010345	0.016688	0.042554	0.043643	0.229177	0	0.067481	0.406431	0.304862	6.44369	68.6506
TraesCS3B03G1006800.1	0	0	0	0	0	0	0	0	0.010249	0	0	0	0.136667	1.37441	3.26736
TraesCS3B03G1007200.1	0	0	0	0	0	0	0	0.191198	0.645976	0	0.04386	0.522053	0	0.315026	11.6385
TraesCS3B03G1007500.1	0	0	0	0	0	0	0.017008	0.214084	0.507076	0.018071	0.220901	0.71839	0.076408	3.05175	98.4042
TraesCS3B03G1007900.3	0.084407	0.174742	0.189165	3.76384	6.80161	6.41783	0.968503	0.356119	0.45367	0.576545	0.057171	0.221387	0.024102	0.038933	0.281045
TraesCS3B03G1020000.1	0.91098	2.47925	12.6012	1.62266	6.00988	5.47536	1.91447	5.5191	3.85572	1.81739	3.65534	5.42419	6.72799	0.731469	0.192564
TraesCS3D03G0274100.1	0.238207	0.228213	0.283448	1.08816	0.337682	0.20466	0.222753	0.235773	0.031244	0.583363	0.294891	0.214726	0.562395	0.19013	0.267228
TraesCS3D03G0314900.1	6.71988	1.27062	0	3.51654	2.34118	2.77201	1.85689	1.65285	0.03017	1.93328	2.29615	8.97374	0.843614	0.028976	0
TraesCS3D03G0424200.4	0	0.027429	0	0	0	0	0	0.022118	0	0	0	0	0	0	0.033556
TraesCS3D03G0472400.1	0.398832	1.29179	2.58596	0.720271	3.73524	4.17272	0.98705	2.95551	10.0263	0.847862	2.43888	4.90425	1.6045	0.12954	0.022125
TraesCS3D03G0674700.1	13.5899	7.68314	0	12.82	12.7706	12.288	12.6019	7.63927	0.03051	6.42508	22.876	1.3001	0.690228	0.069737	0
TraesCS3D03G0732200.1	0.01653	0.378904	3.37547	0	0	0	0.01622	0	0.208155	0	0	0.121323	0	0	0
TraesCS3D03G0738000.1	0.781184	0.813958	3.00029	5.74289	5.35231	7.43108	11.5821	8.44603	17.4835	4.62402	2.66178	3.26702	2.40962	0.648338	3.50216
TraesCS3D03G0743500.1	1.31702	0.669899	0.461608	2.5689	1.731	1.51953	1.55566	1.07656	0.678424	1.83143	1.78347	1.56665	1.82459	0.651528	2.98429
TraesCS3D03G0808000.1	0.021447	0	0	0	0.012651	0.005473	0.009769	0	0	0.031674	0.142521	0.143466	0.266275	8.9934	74.0446
TraesCS3D03G0808800.1	0	0	0	0	0.004949	0	0	0	0.009044	0	0	0.016853	0.02752	0.821555	0.35463
TraesCS3D03G0809000.1	0	0.090275	0.235169	0.652408	1.95389	1.59808	0.260744	0	0.083073	0.06342	0	0.115524	0	0	0.079944
TraesCS3D03G0809800.1	0	0	0	0	0	0	0	0	0	0	0	0	0	0	0
TraesCS3D03G0821900.2	0.293976	0.959058	7.09199	0.699628	2.77874	2.57151	1.42363	3.25747	1.54084	0.916754	0.786278	1.53806	2.96038	0.227429	0.305283
TraesCS4A03G0147100.4	0.187185	0.790465	0.301156	0.344633	0.366472	0.396684	1.45901	0.711141	0.993771	1.16218	1.34452	1.22575	1.0195	0	0.779402
TraesCS4A03G0247900.1	0	0	2.77391	1.9894	4.07534	5.08504	0	0.175382	0.179463	0.039664	0	0.262176	0.049191	0.082007	0.943434
TraesCS4A03G0264200.2	0	0	0	0.411369	0	0	0	0.378662	0	0	0	0	0	0	0.36144
TraesCS4A03G0272300.1	0.351762	0.93291	1.11659	0.962276	4.50066	3.25556	3.29723	1.3982	1.03593	2.50041	0.502046	0.134739	0	0.067293	0.124484
TraesCS4A03G0291800.2	0.113453	0	0.061888	0.000161	0.159937	0	0	0	0	0.002479	0.093393	0.118745	0.000174	0	0.019692
TraesCS4A03G0497300.3	0.096032	0.012421	0.285796	6.67049	8.53925	10.0769	0.269582	0.278525	0.508653	0.93847	0.018722	0.010217	0	0.001127	0.319941
TraesCS4A03G0529000.2	0.026593	0	0	0.142791	0.031521	0.097959	0.091298	0.032573	0	0	0.044647	0	0	1.05127	4.14006
TraesCS4A03G0545600.1	7.2459	5.55072	5.6463	7.93239	7.19965	7.50568	7.78516	7.7386	7.53144	9.78799	13.2876	9.81254	8.69245	1.96105	19.4196
TraesCS4A03G0557400.1	3.78568	5.78414	6.31452	12.144	16.0804	16.2978	11.3438	16.5279	30.2129	17.7255	18.364	13.1682	10.0809	2.42727	5.25124
TraesCS4A03G0741900.1	0	0	0	0	0.186643	0.070184	0	0	0	0	0	0	0	0	0
TraesCS4B03G0049100.1	0.020855	0	0.148861	0.109684	0.56266	0.362332	0.231989	0.165189	2.03606	0	0.072745	0.065185	0	0	0
TraesCS4B03G0245600.1	6.18507	5.92762	7.91919	7.79672	7.61776	7.55622	9.04097	8.47871	7.16322	11.9499	15.413	11.8525	9.48882	1.98951	24.7627
TraesCS4B03G0258400.1	3.73842	5.89022	8.4887	10.9656	16.9605	18.0012	11.6869	16.2571	32.3299	21.0968	21.4523	15.0929	10.5698	2.8081	6.43008
TraesCS4B03G0268300.1	0.000937	0.003	0	0.005569	0.001218	0	0	0.007718	0	0.003232	0.005888	0.001691	0.001734	0	0.226805
TraesCS4B03G0315700.1	0.2198	0.125107	0.293001	7.52935	15.6443	15.1612	0.217676	0.195784	0.83343	1.58567	0.304563	0.070382	0.018507	0.11535	0.613046
TraesCS4B03G0478600.1	5.20991	2.4079	0	6.9599	4.53834	4.2796	7.99834	4.24284	1.38091	9.61455	7.12817	2.701	2.71291	0.280374	0.494279
TraesCS4B03G0495700.1	1.117	1.35844	0.80582	1.11838	2.6165	2.51273	2.8791	1.86938	0.789284	2.97476	1.30113	0.618672	0.270141	0.077845	0.099471
TraesCS4B03G0503100.1	3.75712	6.32496	10.7888	17.5956	17.5977	22.9749	5.6528	14.4487	13.047	7.32415	6.22429	11.8682	15.3811	2.11926	15.8751
TraesCS4B03G0521300.1	0.078756	0.022616	0.823222	0.556934	2.5293	1.66664	0.063241	0.030904	0.112954	0.077711	0.721003	0.266889	0.120612	0.01389	0.186567
TraesCS4B03G0627300.2	4.50267	5.04349	7.16964	8.22503	7.01695	8.19989	7.52156	10.9717	10.618	12.9738	13.1716	14.6316	12.829	1.36516	3.31561
TraesCS4B03G0832100.1	0.921038	0.281608	0.019433	0.469952	0.463011	0.560448	1.05969	1.35478	0.03625	1.30347	1.2479	0.435361	7.06911	4.06356	0.041982
TraesCS4B03G0882000.1	0.017073	0.017079	0	0.014619	0.116881	0.096646	0.822715	0.053132	0	0.76823	0.146389	0.017505	0.019564	0.008934	0
TraesCS4D03G0032900.1	0	0.073549	0	0.081119	0.477926	0.456688	0.078663	0.036374	0.657254	0	0.144577	0.136096	0	0	0
TraesCS4D03G0207800.1	7.54511	6.19414	7.4125	9.25952	7.85224	7.63884	7.98068	8.91077	8.65563	12.2523	15.9927	13.067	11.3132	2.05929	15.7673
TraesCS4D03G0221100.1	3.25025	6.65468	7.64745	12.6967	18.2264	15.2203	11.1897	21.1116	30.5014	20.6609	19.4492	14.4673	9.91798	2.17242	6.43442
TraesCS4D03G0229100.1	0.214252	0.113222	0	0.658537	0.604577	0.30964	0.624687	0.322836	0.019506	0.128564	0.236615	0	0.019025	2.552	23.3456
TraesCS4D03G0259200.1	0.161211	0.173256	0.473909	9.71394	15.0634	16.1271	0.306945	0.296508	0.101697	1.6658	0.196128	0.040481	0.012877	0.05829	1.09746
TraesCS4D03G0427500.2	0	0	0	0.62958	0.203052	0.125877	0	0.192603	0	0.108425	0	0.140745	0.139489	0	0.210959
TraesCS4D03G0440900.1	0.416956	0.829791	0.332495	0.949961	4.33344	3.81124	2.88849	1.22649	0.42127	2.10636	0.371999	0.097439	0.031162	0.009554	0.061949
TraesCS4D03G0449100.3	0	0	0.191913	0	0	0	0	0	0	0	0	0	0	0	0.340864
TraesCS4D03G0460100.1	0.074001	0	0.97511	3.7396	7.58157	6.16458	0.014341	0.066783	0.195768	0.272918	4.02467	3.52086	0.08389	0.023903	0.197049
TraesCS4D03G0556000.3	0.231546	0.283794	0.706081	0.255183	0.253094	0.298581	0	0.466481	0.624635	0.845292	0.358885	0.368194	0.136498	0.021189	0.057069
TraesCS4D03G0740700.1	0.16391	0.266558	0.29136	0.24703	0.175103	0.170293	0.296474	0.558478	0.198233	0.234229	0.301019	0.287845	2.39032	3.32981	0.106237
TraesCS4D03G0779200.1	0.035601	0.071106	0.045691	0	0	0	1.0956	0.134794	0	1.59203	0.102265	0	0.039955	0.026953	0
TraesCS5A03G0025800.1	0.052752	0.244974	1.41721	1.02855	3.38182	2.94145	0.38952	1.69667	3.77344	0.14201	0.914793	1.45771	0.319637	0.044261	0
TraesCS5A03G0050500.1	1.40163	2.22755	2.53728	2.61618	3.75814	3.50086	4.4255	4.24904	3.82283	5.66515	5.63999	6.2576	4.03818	1.01817	8.13378
TraesCS5A03G0146100.1	3.76464	0.86815	0.265776	1.62525	0	0.588735	0.62985	0.563785	0.622845	0	1.74941	0.010291	0.006319	0.003766	0.000712
TraesCS5A03G0223200.1	44.3674	33.138	48.2221	87.0572	133.524	132.658	110.699	145.758	147.929	118.769	126.889	123.353	67.3892	34.947	2.53796
TraesCS5A03G0314100.2	0	0	0	0	0	0	0	0	0.101608	0.121545	0	0	0	0	0
TraesCS5A03G0348600.1	3.14818	2.17502	2.99628	4.14365	5.48973	5.70017	3.88276	4.77384	5.49045	4.91529	4.52864	3.36773	4.63972	1.6464	3.71271
TraesCS5A03G0353700.1	0.009987	0	0	0.010526	0	0.005556	0.012421	0.04547	0	0.01105	0	0	0	0.468526	2.56698
TraesCS5A03G0394500.1	2.94298	5.10131	6.9844	3.54842	8.55059	8.73072	9.01985	10.4984	14.7831	5.61923	10.1567	8.41393	5.53243	1.51431	2.15335
TraesCS5A03G0398400.1	8.23124	3.36335	0	7.82218	9.9422	10.7411	12.7219	5.20531	0.021751	4.20678	6.02972	0.492529	0.632436	0.025919	0.123609
TraesCS5A03G0465500.1	0.023503	0.089066	0.306432	3.72094	7.31225	7.93938	0.042231	2.24836	7.30734	0	0.114446	1.43154	0.539991	1.66663	1.92971
TraesCS5A03G0474700.1	1.40993	3.15853	9.97903	8.72746	29.1646	28.8914	3.91052	25.0475	60.5286	4.35571	9.68604	29.5251	9.73935	0.97578	2.40878
TraesCS5A03G0600000.1	0.770626	1.5805	3.74729	1.51842	2.11623	1.73768	1.53927	1.85611	2.62749	5.44365	3.9594	3.81212	2.95524	0.472576	3.76369
TraesCS5A03G0626300.1	0.362602	0.867046	0.355352	4.52032	5.70708	6.08028	1.00283	5.65598	4.83411	0.053295	0	0	0	0	0
TraesCS5A03G0657400.1	0	0.005667	0.007568	1.16315	1.54563	1.48348	0.020826	0	0.006473	1.17318	0.69948	0.808793	1.85151	2.30137	5.91735
TraesCS5A03G0728000.1	3.83229	3.2889	3.34683	5.07266	5.44949	5.28657	6.36991	3.91114	3.75359	11.5575	7.29626	5.92136	5.78533	0.553138	3.24347
TraesCS5A03G0751600.1	0.008206	0.0088	0	0.078602	0.074787	0.036014	0.026535	0.100466	0.110218	0.049559	0.026996	0.118036	1.49948	0.09506	0.02664
TraesCS5A03G0801700.1	1.51849	1.83439	0.083378	2.98536	1.81924	2.07353	4.93997	0.788132	0.145961	0.176179	0.128086	0.020495	0.022926	0.109087	0.078993
TraesCS5A03G0961400.1	0.119013	0.162305	1.12039	0.565298	2.03447	1.22858	0.366436	0.426098	0.59738	0.78202	2.40543	1.02027	1.01488	0.062695	0.198436
TraesCS5A03G1038800.1	4.25932	5.00791	6.22039	10.5793	14.3425	12.2621	8.32671	4.75796	2.77696	11.0547	9.46795	7.30945	12.9359	1.56389	4.65786
TraesCS5A03G1089000.2	0	0.107236	0	0	0	0	0	0.151223	0	0	0.379575	0.000489	0.253879	0	0
TraesCS5A03G1153400.1	1.55553	0.600035	0.045829	0.816688	0.587458	1.05054	1.13602	2.06331	0.048889	1.72646	2.81333	0.389937	10.4508	6.76842	0.114625
TraesCS5A03G1194100.1	0.116536	0.109337	0	0	0	0	1.83587	0.370474	0	2.46814	0.592881	0.058369	0	0.013461	0
TraesCS5B03G0020400.1	0.091836	0.317075	2.34756	0.833538	4.62499	3.01116	0.517316	1.57954	4.57306	0.232733	1.17909	2.91664	1.38064	0.088231	0
TraesCS5B03G0040100.1	1.25636	1.66054	1.43068	1.58808	2.54221	2.27639	3.16214	2.73733	3.48132	3.37235	3.34387	3.87149	3.15812	0.68352	4.36244
TraesCS5B03G0148400.1	16.7932	13.9472	3.0192	15.2249	6.4991	5.8639	27.1577	1.7252	2.36956	4.02733	14.1647	3.41824	1.59557	0.378351	1.18663
TraesCS5B03G0238100.1	34.3971	29.2073	28.68	60.389	76.8224	81.3271	78.5945	77.9753	126.492	73.1801	71.3358	100.868	34.9353	27.153	2.28666
TraesCS5B03G0334700.2	0	0	0	0.049022	0.038737	0.213795	0.103535	0	0.055591	1.1e-05	0	0.238913	0.15982	0.013153	0.096868
TraesCS5B03G0340600.1	5.1787	4.439	6.94813	8.01197	6.70199	7.01316	4.91415	9.53243	6.0614	7.43503	5.84792	4.91849	8.70396	1.44735	3.6431
TraesCS5B03G0343800.1	0	0	0	0.011036	0	0	0.051921	0	0	0.023161	0.011502	0.022064	0	0.541896	1.98377
TraesCS5B03G0389600.1	1.39411	2.74654	4.2099	2.0849	5.45159	7.21347	4.58622	6.38872	9.88185	2.50872	4.16068	4.38758	3.88352	0.744654	0.430176
TraesCS5B03G0395300.1	6.46084	2.47858	0	8.39284	10.2503	10.5446	11.422	6.66496	0.19352	3.26967	4.62989	0.605859	0.816963	0.066277	0.26539
TraesCS5B03G0471500.1	0.468285	1.86072	5.66054	4.13729	14.6403	14.8937	2.4765	13.5419	47.2629	1.51248	2.88912	8.6098	1.65061	0.133712	1.814
TraesCS5B03G0616600.2	0.794886	1.62499	2.03931	1.58295	3.26374	2.77516	0.921993	3.02138	2.59475	4.22084	2.7352	2.08238	0.579709	0.438532	2.69
TraesCS5B03G0645000.1	0.161585	0.345189	0.49629	0.422052	4.43783	2.83276	0.363141	2.14931	1.65464	0	0	0	0	0	0
TraesCS5B03G0692300.1	0.017236	0.013823	0.011779	0.161617	0	0	0.035839	0.030016	0.032102	0.1793	0.157947	0	0	0.081039	1.07699
TraesCS5B03G0772500.1	3.60458	3.32973	3.95136	4.69678	6.29493	6.26498	6.80117	4.36829	3.68815	11.3004	7.38309	6.11433	5.83882	0.625104	4.52123
TraesCS5B03G0785000.1	0	0	0	0	0	0	0	0	0	0	0.008705	0.044147	1.54265	0.272167	0.201052
TraesCS5B03G0834900.1	0.73964	1.42623	0.029465	1.50737	1.47697	1.60156	3.76845	0.825805	0	0.118526	0.035929	0	0.042208	0.348911	1.34725
TraesCS5B03G1011500.1	0	0	0.356648	0.092161	0.804705	0.409695	0	0.194517	0.499232	0.202518	0.595878	0.640804	0.241363	0.016258	0
TraesCS5B03G1091000.2	0.361523	0.652087	0.373578	1.00451	0.560361	1.75499	1.61384	0.39743	0.068577	1.37334	0.63064	1.25526	0.700724	0.106453	0.455533
TraesCS5B03G1151200.1	0.010044	0.011871	0.008357	0.05804	0.259147	0.011873	0.069722	0.092542	0.017298	2.50834	1.51313	0.988511	1.85563	3.47501	29.3434
TraesCS5D03G0035900.1	0.187171	0.449596	3.18537	1.47386	3.72849	3.39493	0.773093	2.41062	4.12942	0.13965	1.53538	2.1368	0.626035	0.117022	0
TraesCS5D03G0063000.1	0.99234	1.45979	2.49776	1.45761	2.65955	2.29246	3.23614	3.45297	5.02215	2.62311	2.87634	4.17234	2.86517	0.762698	4.21025
TraesCS5D03G0168200.1	12.665	12.9368	3.328	14.081	6.56009	5.04376	48.1521	1.8574	3.36831	4.36195	17.3971	2.29561	1.2835	0.440759	0.011941
TraesCS5D03G0237700.1	51.2114	29.0934	31.0703	94.6041	131.554	134.339	106.541	122.484	166.358	98.6661	97.3149	121.124	73.7421	38.5647	1.55766
TraesCS5D03G0314600.1	1.1039	2.58939	4.81476	2.57532	3.4896	3.65545	4.44892	3.91027	2.74989	7.92938	6.38155	5.27334	3.41877	0.46346	2.22058
TraesCS5D03G0333600.1	4.85062	4.52157	7.72492	6.55176	6.70961	7.20618	5.75641	7.10044	6.80401	10.4414	7.63714	6.02714	11.0261	1.89785	3.79
TraesCS5D03G0339000.1	0	0	0	0	0	0	0	0	0	0	0	0	0	0.443685	2.25509
TraesCS5D03G0370700.1	7.18827	2.12207	0.048097	6.77159	7.15583	8.0556	8.78884	7.30806	0.404399	3.21108	4.15513	0.814714	0.947862	0.062046	0.141565
TraesCS5D03G0373800.1	0.583538	1.02069	1.62433	1.23232	1.79907	2.72098	2.28554	2.99768	4.88952	1.73984	2.8558	2.28545	1.58872	0.781396	0.7449
TraesCS5D03G0430300.1	0	0.029258	0.336587	3.98554	9.3878	8.41454	0.139504	2.76448	6.03626	0.015423	0.047259	0.742308	0.524638	1.54899	2.01532
TraesCS5D03G0438700.1	0.743169	4.14694	16.0029	12.0373	45.0887	47.1071	9.50877	43.2476	115.752	4.07984	11.2722	25.9504	6.8742	1.72527	0.548306
TraesCS5D03G0565200.1	0.7816	0.873291	1.54686	0.874874	1.44335	1.73815	0.650734	1.45858	1.55151	3.3493	1.53275	2.23331	0.936905	0.569665	2.80717
TraesCS5D03G0594600.1	0.149211	0.083834	0.309601	1.26337	6.47276	6.40085	0.446479	3.35622	2.95584	0	0	0.013179	0	0	0.012849
TraesCS5D03G0626900.2	0	0	0	0.043479	0.256572	0.54315	0	0	0	3.33423	1.34032	0.414423	0	0	2.465
TraesCS5D03G0699100.1	4.85891	3.43952	3.07751	5.73715	4.79434	6.04365	7.20966	3.973	3.4617	11.1639	7.54215	5.43442	5.24188	0.412667	2.96656
TraesCS5D03G0712800.1	0	0	0	0.031842	0	0	0.010262	0	0	0	0.009948	0.009182	2.80481	0.875548	0.210453
TraesCS5D03G0759400.1	0.52835	0.805652	0.015683	1.35656	1.13082	1.26973	1.71944	0.200088	0.03945	0.048362	0.020915	0	0.027427	0.088449	0.038695
TraesCS5D03G0916400.1	0.069261	0.067078	0.303924	0.172586	1.14471	0.948638	0.042632	0.103458	0	0.140178	0.751057	0.363026	0.391228	1e-05	0.458927
TraesCS5D03G0983300.1	2.84881	2.9453	1.42226	8.84161	11.6768	11.8502	6.38781	2.55688	0.528965	9.097	7.32939	5.565	7.69717	0.924649	3.91064
TraesCS5D03G1045300.1	0.007619	0.013235	0.007875	0.026023	0.019098	0.011694	0.029903	0.045626	0.004343	0.164499	0.370842	0.371187	0.828387	1.54011	14.4869
TraesCS6A03G0200000.2	0.835868	0.202427	0.999697	0.29064	0	0.33338	0.594418	0.590742	1.46154	1.45946	0.506526	0.764369	1.16017	0.079011	0
TraesCS6A03G0221600.1	11.5954	6.98208	4.18999	10.0196	13.9403	14.0724	27.4641	37.6165	11.7731	52.5703	39.6026	114.865	32.1138	5.58637	4.56912
TraesCS6A03G0375500.2	1.61528	3.98012	15.7437	9.30299	32.3561	24.3616	14.0587	39.7593	32.9686	15.8521	17.1381	53.7287	19.6248	3.94454	4.51224
TraesCS6A03G0407100.1	0	0	0	0.816623	2.14809	2.07993	0	0	0.998837	0	0	0.696962	0	0.029957	0
TraesCS6A03G0421700.1	0.030272	0.084227	0.019401	2.12424	2.84292	2.43444	0.093573	0.319478	0.032722	0.03205	0.032054	0.330585	0.049867	0.143262	0.030838
TraesCS6A03G0435100.1	11.288	15.7422	11.3097	0.282241	0.036983	0.008789	1.72051	2.28808	7.34652	1.35692	3.25961	5.99277	8.6521	0.234022	0.778447
TraesCS6A03G0547800.1	2.30463	2.67037	1.70063	2.02337	2.58507	2.19778	4.85865	3.49482	3.48105	9.14738	8.24939	5.74235	4.19177	0.693048	0.923756
TraesCS6A03G0764900.1	0	0.077878	0.153257	0.46178	0.599673	0.75674	1.5236	0.292863	0.038597	0.25389	0.483934	1.20845	0	0.018346	0.188394
TraesCS6A03G0858900.2	0.143488	0.307314	0.554255	0.248545	0.62922	0.448089	0.103413	0.031389	0.100371	0	0.212908	0.463495	0.211737	0.073644	0
TraesCS6B03G0268300.2	2.78655	1.96582	2.68561	3.80167	2.93906	2.71733	2.22067	2.05635	2.29982	3.56945	2.38942	3.99996	4.58855	0.036057	0.464251
TraesCS6B03G0310200.1	3.7654	1.91603	2.55885	3.39697	4.52033	6.20948	9.08306	6.56925	4.42821	9.02692	8.5427	32.8347	6.73917	3.71301	4.61434
TraesCS6B03G0464000.2	1.18304	2.03251	9.38561	4.32808	8.2734	6.02541	7.02338	21.8379	9.06879	8.17131	5.03035	14.5901	6.83535	1.67851	3.17828
TraesCS6B03G0497000.2	0.011935	0.059303	0.204242	0.829284	1.1451	1.46417	0	0.162289	1.16562	0.006369	0.040168	0.661971	0.077182	0.012775	0
TraesCS6B03G0510400.1	0	0	0	0.347716	0.658349	0.468897	0.069736	0	0.042013	0	0	0.118032	0	0.038933	0.042868
TraesCS6B03G0559300.1	5.3205	7.82407	3.52378	0.124017	0.010107	0.032698	1.46267	0.10628	0.755597	0.187272	0.641729	1.13149	5.84081	0.071028	0.349963
TraesCS6B03G0610700.1	1.98633	2.37331	2.13641	3.07855	3.70082	3.5155	4.00302	3.83677	2.9064	8.8002	6.12139	5.70163	4.6053	0.716343	3.35997
TraesCS6B03G0910400.1	0	0.053157	0.606745	0.305783	0.615169	0.694699	2.41377	0.283764	1.92621	0.379929	0.341155	1.87895	0.107061	0.009745	0.073663
TraesCS6B03G1027700.1	1.70702	6.98693	22.8619	10.8947	16.3664	15.4764	4.39188	5.07782	5.68117	2.17375	7.26442	17.948	21.3421	0.700389	3.35286
TraesCS6D03G0177300.1	1.62636	0.42403	0.249246	1.72622	1.15611	2.48807	4.14933	3.47105	1.30064	2.12608	1.73585	9.21272	2.86228	2.60092	2.76718
TraesCS6D03G0322600.2	1.45462	1.442	11.8746	8.10476	9.9578	9.14099	6.61728	17.7976	15.9753	6.28135	7.22921	23.6937	5.82907	2.09517	2.90964
TraesCS6D03G0343300.3	0	0	0	0	0.063857	0.259811	0	0	0.149684	0	0	0	0	0	0
TraesCS6D03G0357500.1	0	0	0	0.56348	0.492659	0.510444	0.02941	0	0	0	0	0	0	0.041632	0
TraesCS6D03G0376300.1	6.74146	5.48215	4.16436	0.051098	0	0.062437	0.95758	0.459876	0.823568	0.106787	0.340456	0.956132	0.392379	0.050863	0.091409
TraesCS6D03G0463700.1	2.02392	2.55125	1.47887	2.56563	3.06026	3.60835	5.28751	3.79716	2.96631	8.91469	5.92366	6.04566	3.83187	0.777905	2.57409
TraesCS6D03G0648100.1	0	0.080221	1.60613	0.264246	0.832577	1.12095	3.18796	0.222758	0.824552	0.837819	0.794773	1.06402	0.087281	0	0.164554
TraesCS6D03G0729100.1	2.74838	8.81459	33.5177	15.0557	20.0115	19.3527	4.63155	4.49838	6.40769	2.30559	5.75423	13.9635	19.3624	1.49328	3.71192
TraesCS7A03G0403400.1	1.13098	1.21627	2.967	2.27684	0.846882	0.718372	2.4611	1.95196	0.498874	4.12131	4.56663	7.35409	15.8608	6.33655	1.4159
TraesCS7A03G0422900.1	0.019161	0.017309	0	0.13095	0.179191	0.18442	0	0	0	0.214341	0.116552	0	0	0	0
TraesCS7A03G0483700.1	0.102334	0.324219	0	1.2206	1.47195	1.60127	1.5376	0.171699	0	0.957977	0.514079	0.074893	0.069951	0.073573	0.047781
TraesCS7A03G0493300.1	0.035942	0.849023	2.68229	0.061908	2.66082	1.6978	1.76235	1.30732	0.695808	2.91405	1.27951	5.75513	1.57772	0	0
TraesCS7A03G0618400.1	0.254103	0.247087	0.272673	1.87248	0.346058	0.415416	0.103004	1.21142	0.275515	0.601538	0.204503	1.47039	0.196499	0.023214	0
TraesCS7A03G0623900.1	4.44259	4.38814	4.03102	9.04496	6.29439	7.51619	8.63396	5.38631	2.24227	13.478	10.0555	10.4795	15.3231	4.7212	11.2734
TraesCS7A03G0910000.1	0.917618	0.366839	1.4603	0	0.036758	0.051308	0.226812	0.241219	0.278344	0.077668	0.176776	1.10954	3.95638	0.007864	0
TraesCS7A03G0947000.1	0	0	0	0.188218	0.247662	0.065747	0	0	0	0	0	0.155793	0.088721	0.059609	0
TraesCS7A03G0964400.1	15.3928	16.8677	26.4678	28.7809	28.8177	27.6724	15.065	20.9992	6.62827	31.0429	30.2235	19.6182	44.1817	4.73201	5.77752
TraesCS7A03G1019000.1	0.217234	0.523085	2.41932	1.63596	3.14395	3.10494	0.166152	1.2625	4.06277	0.096405	0.237028	4.14442	0.522281	0.007482	0
TraesCS7A03G1183800.2	3.59095	3.75807	9.36377	20.9761	9.94668	8.75942	11.9923	10.842	2.31341	5.48519	1.47661	1.48649	3.93582	0.502931	0.216944
TraesCS7A03G1288800.1	4.08031	10.0313	11.7041	3.91486	6.87337	6.05585	10.4985	5.41941	6.16228	8.19131	9.15049	7.81025	5.10438	0.959633	6.19365
TraesCS7A03G1288900.1	0.105413	0	0.183386	0.065506	0.185034	0.094721	0.12804	0.041102	0	0	0	0	0	0	0
TraesCS7A03G1292000.1	0	0.038832	0.638569	0.022672	0.836165	0.480104	0.041942	0.084332	0	0	0	0	0.023543	0	0
TraesCS7A03G1320600.1	0.065968	0.084663	0.125587	3.07644	10.5464	9.45086	2.66351	3.89676	6.17136	0.064837	0.060474	0.277765	0	0.005282	0
TraesCS7B02G075600.1	0.716411	1.00555	1.2295	1.56283	0.685024	0.564089	2.48603	0.939347	0.280198	4.43417	5.95357	4.48789	4.93048	4.32504	1.80967
TraesCS7B03G0230000.1	0.018842	0.040097	0.036943	0.221444	0.267795	0.173212	0.068682	0	0	0.35887	0.737684	0.017661	0	0	0
TraesCS7B03G0298800.1	0.132104	0.303273	0.105769	1.65515	1.50872	1.84992	1.077	0.382968	0.186618	0.749507	0.384539	0.059856	0.088745	0.064202	0.010386
TraesCS7B03G0307200.1	0.034689	0.224566	2.21486	0.239129	3.3262	2.02939	1.99041	1.54235	1.33313	2.06074	1.11374	10.8694	1.03563	0	0
TraesCS7B03G0448100.1	0.2641	0.439636	0.531926	0.063845	0.013375	0.069808	0.011598	0.220648	0.445307	0.126599	0.053835	2.89425	0.167457	0	0.008588
TraesCS7B03G0791700.1	0	0	0.106216	0.198474	0.137476	0.095814	0	0	0	0	0	0.172859	0.049191	0.021086	0
TraesCS7B03G0792100.1	0	0	0	0.084393	0	0	0	0	0	0	0	0	0	0.082007	0
TraesCS7B03G0802400.1	10.5583	17.2991	31.1747	23.9549	23.9199	24.2079	15.1503	24.2934	4.51457	31.1938	28.1376	18.5469	40.0949	3.7681	6.43168
TraesCS7B03G0860600.1	0.011989	0.058566	0.641787	0.405494	0.317781	0.305474	0	0.014711	0.134196	0	0.026366	0.063839	0.042833	0.103199	0.011692
TraesCS7B03G1055300.1	4.14654	3.11327	7.70928	31.8053	10.2567	10.0633	21.606	8.71402	3.18567	8.25037	2.92355	5.08218	4.50542	0.400939	0.295011
TraesCS7B03G1208400.1	10.4603	13.3001	9.41274	6.82683	11.9672	10.2982	18.7796	11.114	8.56599	15.543	16.5042	13.6139	11.6917	2.03907	12.5881
TraesCS7B03G1208500.1	0	0	0.217572	0	0.333581	0.074822	0	0	0	0	0	0	0	0	0
TraesCS7B03G1210900.1	0.029824	0	0.180472	0.147958	0.485134	0.206163	0	0	0	0	0	0	0	0	0
TraesCS7B03G1249700.1	0.08592	0.010811	0.273654	3.18461	8.40263	8.24958	0.093433	1.00463	1.33333	0	0	0.022353	0	0	0
TraesCS7D03G0388400.1	0.929858	0.892224	1.07712	3.94618	1.54967	1.54994	2.58537	1.38085	0.427108	3.30403	3.7963	4.23029	4.40526	3.38387	2.1026
TraesCS7D03G0411000.1	0.017846	0.020441	0.023766	0.032867	0.039963	0.164651	0	0	0	0.173273	0.266049	0.017991	0	0	0
TraesCS7D03G0468200.1	0.052721	0.315244	0.011174	1.08733	1.36066	1.241	1.22196	0.163464	0.010395	0.64419	0.347182	0.135016	0.052208	0.159576	0.009746
TraesCS7D03G0475600.1	0	0.395084	3.79173	0.067581	0.901675	1.02195	1.98803	0.988908	1.35799	4.1304	3.85748	13.7059	2.69496	0	0
TraesCS7D03G0607100.1	0.939441	2.05062	1.76214	0.763874	0.320954	0.236377	0.224027	2.2435	0.865583	1.10545	0.543624	1.95876	1.23549	0.039874	0.02144
TraesCS7D03G0608400.1	3.79344	4.49019	4.19783	7.63237	4.93069	5.17593	6.85517	5.03362	1.79077	10.2621	8.10431	7.95737	13.3746	2.70847	6.8906
TraesCS7D03G0823600.1	0.678939	0.203804	0.745865	0.057304	0.022923	0	0.218621	0.470615	0.195127	0.220367	0.250552	1.01529	2.42935	0.00737	0.042436
TraesCS7D03G0924600.1	13.0687	18.7633	33.0209	25.2177	26.0123	25.3057	17.4501	24.0949	5.52088	39.6206	31.4663	20.2798	40.8192	4.71363	6.249
TraesCS7D03G0974700.1	0	0.192148	1.30154	0.063077	0.033884	0.127049	0	0	0.035877	0.069982	0	0.07057	0	0	0
TraesCS7D03G1123900.1	6.78343	2.51155	13.6554	48.8055	22.2407	25.1533	26.6821	13.8348	8.21326	4.3411	2.82726	5.89347	2.47865	0.425583	0.106463
TraesCS7D03G1223700.1	7.63924	9.19322	7.51978	6.80505	7.54223	7.0891	10.7955	7.59372	10.0459	11.8793	13.2522	16.6926	8.83637	1.21599	17.7462
TraesCS7D03G1223800.1	0.022115	0.044807	0.202686	0.01897	0.010888	0.091578	0.051749	0	0.023157	0	0	0.043713	0	0	0
TraesCS7D03G1225700.1	0.130057	0.719907	1.89956	0.262407	1.98464	1.06178	0.055037	0.369893	0.027664	0.024674	0	0.081643	0.030501	0.038084	0.052955
TraesCS7D03G1244800.1	0.363393	0.219267	5.2295	5.29692	21.2782	20.1415	5.0979	10.1641	7.19468	0.317817	0.013478	0.5004	0	0	0

## Sheet: TableS5
GeneID	Control	CS_NS1h	NR1h	NR24h		CS_CK_6h	CS_CK_12h	CS_CK_24h	CS_CK_48h	CS_Na_6h	CS_Na_12h	CS_Na_24h	CS_Na_48h	QM_CK_6h	QM_CK_12h	QM_CK_24h	QM_CK_48h	QM_Na_6h	QM_Na_12h	QM_Na_24h	QM_Na_48h		root_0day	root_10day_-P	shoot_0day	shoot_10day_-P		control	drought_1h	drought_6h	heat_1h	heat_6h	drough&theat_1h	drought&heat_6h		Control1h	GA1h	JA1h		Control23℃	wheat4℃		PEG6000_0h_Giza168	PEG600_02h_Giza168	PEG6000_12h_Giza168	PEG6000_0h_Gemmiza10	PEG6000_2h_Gemmiza10	PEG6000_12h_Gemmiza10
TraesCS1A03G0177500.1	88.0353	86.7692	137.014	80.3184		79.9956	66.3633	78.116	80.9091	151.006	212.441	202.207	218.362	97.9243	95.5689	80.6554	86.7941	116.052	146.84	139.512	66.6812		14.8806	75.9617	58.9753	28.4425		2.97335	1.97192	1.96497	2.21418	4.71927	0.878182	1.55793		39.0652	27.593	30.5437		26.6345	25.589		22.6036	22.1452	10.7277	12.9548	30.9192	30.112
TraesCS1A03G0232400.1	0	0	0	0		0	0.039099	0	0	0	0	0	0	0	0	0	0.057343	0	0	0	0		0	0	0	0		0	0	0	0	0	0	0		0	0	0		0	0		0	0	0	0	0.003828	0
TraesCS1A03G0501300.1	0.531446	0.838238	0.619152	0.276191		0.991426	0.985508	0.900196	1.48452	0.337781	0.22646	0.099373	0.125637	0.295694	0.548779	0.462743	0.841485	0.103982	0.190477	0.065465	0.114619		0.514057	1.41117	1.22863	0.813214		0.048255	0.217102	0.0923	0.06511	0.194457	0.044779	0.102951		0.348816	0.332658	0.241512		0.24066	0.0628		0.088483	0.01472	0.085645	0.06186	0.102446	0.025174
TraesCS1A03G0661600.1	10.7043	7.69785	11.1537	13.5467		5.08207	2.84989	3.86381	3.70727	3.92525	2.78594	2.21145	2.93256	4.60579	3.57908	3.54216	4.01941	3.9234	2.51622	2.19851	2.78103		5.49177	9.89056	10.0064	10.1618		4.29782	4.22124	3.93722	2.71953	4.74746	1.54839	4.64044		1.91187	0.873467	1.91147		3.4754	4.00465		16.1573	21.5991	5.02889	11.7791	12.8567	22.7625
TraesCS1A03G0690100.2	8.91755	7.01386	8.8468	11.6632		7.75061	6.90522	5.54584	6.02058	7.86866	7.99729	8.22861	3.33282	6.99665	8.88968	6.8835	6.7156	6.86733	8.16161	8.3029	3.52538		4.60011	12.7874	10.9194	6.99222		3.07752	4.04859	3.96373	1.99849	4.45841	1.93543	4.56351		4.57164	4.00873	4.63868		4.57582	4.93393		6.58554	5.79689	3.87623	5.27947	3.38972	6.20391
TraesCS1A03G0698700.2	9.47196	1.87994	27.2533	44.9205		0.029084	0.139575	0.886806	0.381659	0.065045	0.117663	1.12204	2.33732	0.074402	0.060283	0.06746	0.230288	0	0.042504	0.093936	0		0.052078	5.47074	6.6995	0.352536		0.007017	0.017208	0.006219	0	0	0	0		0	0	0		0.562577	0.023832		0.142638	0.070517	0.026758	0.051335	0.068694	0.070644
TraesCS1A03G0761500.1	2.84688	2.20118	2.02062	3.37982		1.69348	1.01738	1.48382	1.12964	2.74711	2.37284	0.924509	0.120346	1.6743	1.41714	1.52511	1.0301	2.43439	2.25187	1.24295	0.387106		1.43111	1.941	3.16639	2.21502		0.50296	0.376075	0.56586	0.336182	0.604401	0.304082	0.643607		0.704353	0.356793	0.637716		1.87986	0.39505		1.45081	1.93478	0.657697	1.42735	0.807063	1.82541
TraesCS1A03G0774100.1	2.39427	1.71193	1.42752	2.21474		1.34247	1.32349	0.885731	0.935583	0.713276	1.22204	1.57352	1.40597	1.81565	2.25484	1.51499	1.1984	1.20721	1.00498	0.938258	0.735752		0.779031	2.40781	2.05696	0.533817		1.29892	1.33665	0.983245	0.659041	1.47692	0.681914	2.00471		1.18756	0.80944	1.2135		1.78018	1.11735		0.179121	0.267755	0.179037	0.19492	0.570833	1.19867
TraesCS1A03G0818300.1	0.006847	0	0	0		0	0	0	0	0.227528	0.579592	1.49503	2.38739	0	0	0	0	0.122611	0.691361	1.53503	1.47236		0	0	0	0		0	0	0	0	0	0	0		0.005999	0.015272	0		0.004903	0		0	0	0	0	0	0
TraesCS1A03G1002500.2	5.83456	4.38211	7.90943	7.96456		2.3924	1.63469	2.80354	2.69203	36.3768	36.3018	30.8659	27.7306	3.42478	2.95244	3.69483	2.79833	45.4668	50.8144	61.3743	27.6648		3.95537	7.69292	7.63409	4.78999		0.586415	0.266016	0.213908	0.169084	0.200371	0.099947	0.17843		1.51211	1.01046	3.31033		1.44283	4.42908		6.95311	7.02641	6.46833	7.21131	10.5077	17.3798
TraesCS1B03G0244200.1	282.978	281.623	480.899	298.265		93.3051	73.5412	90.04	117.018	211.976	313.728	290.722	423.444	100.785	97.6901	101.762	111.289	162.671	223.978	232.67	201.232		14.6622	53.9839	37.472	25.3936		23.5389	34.9634	34.6188	17.6688	73.4058	9.12646	24.8331		14.6082	11.5221	14.9019		6.12977	6.09492		0.298409	44.6761	5.294	17.0086	0	40.0198
TraesCS1B03G0345500.4	0.069074	0.0243	0.013189	0		0	0	0	0	0.06902	0	0	0.05769	0	0	0	0	0.034031	0	0.059735	0		0	0	0	0		0.021227	0.013213	0.025623	0.018572	0.024748	0.008894	0		0	0	0		0.005388	0.035452		0	0	0	0	0	0
TraesCS1B03G0573100.1	0.318287	0.757374	0.621493	0.182661		1.14689	1.05447	1.35987	1.29251	0.119069	0.212868	0.052534	0.066426	0.774571	0.648965	0.833082	1.11137	0.267542	0.230074	0.10379	0.054787		0.690995	0.458726	0.6844	1.11899		0.018418	0.119548	0.414473	0.042975	0.034418	0.028136	0.026925		0.936703	0.690614	0.562744		0.144976	0.043086		0.179872	0.015162	0.079813	0.079133	0.01835	0.039987
TraesCS1B03G0750000.2	10.0622	6.4843	7.957	10.3711		4.85609	2.45929	4.05243	3.78356	5.17278	4.62731	3.16685	3.40092	4.42644	3.40698	3.50135	2.61907	5.35057	3.78416	3.3569	3.22919		4.95474	9.62132	10.5056	5.16186		3.28591	4.24245	2.46551	3.76683	11.5506	4.30455	8.84255		1.22073	0.595858	1.32266		2.8734	1.75437		8.22427	9.16981	3.68377	6.43946	5.47012	9.00741
TraesCS1B03G0786400.1	12.5695	10.0865	13.1623	17.0275		6.06549	6.01756	5.23923	5.97062	8.38517	6.54779	7.59605	3.97717	7.4447	7.28686	5.93166	7.07423	8.00648	7.19146	7.46408	4.19418		6.11988	14.1825	16.1406	9.45243		4.2867	3.19791	4.48516	2.69004	7.74122	3.00895	6.59238		7.03864	6.83734	8.7007		5.69077	5.68154		11.3233	11.1305	6.22214	6.91807	5.54742	9.39787
TraesCS1B03G0795400.1	6.75133	2.39255	11.5064	28.9178		0.087563	0.304221	0.827251	0.617114	0.190696	0.210516	0.507719	1.56467	0.149331	0.075932	0.386404	0.301077	0.01981	0.049707	0.061873	0.021737		0.053436	4.64752	3.67939	0.359053		0.019411	0.013351	0.010977	0.008252	0.004058	0	0.005038		0.021053	0.005568	0.021656		0.377255	0.114934		0.114305	0.048895	0.023909	0.023493	0.02509	0.011535
TraesCS1B03G0870100.1	2.39677	2.37592	2.07346	3.47819		1.69845	1.51399	1.61152	1.42863	1.66764	1.48268	0.322045	0.592082	1.48738	1.3167	1.17	1.49444	1.25198	0.83001	0.621034	0.153499		1.50781	2.98656	3.27955	2.5788		0.807219	0.561008	0.753901	0.838613	0.705263	0.592101	0.91335		0.391597	0.325979	0.30431		1.66565	0.226485		1.64358	1.74176	1.12183	1.33098	0.88248	2.16772
TraesCS1B03G0886700.1	1.6692	1.47275	1.44799	1.59626		1.26635	1.2864	0.866299	0.627341	1.46378	1.05883	1.37678	1.09602	1.40535	1.61303	0.981939	0.992815	1.53222	1.67525	1.00761	0.967867		0.463871	0.981848	1.09208	0.359896		0.918463	0.998504	1.42311	1.10895	1.83237	1.07612	2.37893		0.93154	0.471232	0.417715		1.50423	0.822796		0.132528	0.06628	0.099614	0.058714	1.32419	1.64921
TraesCS1B03G0943100.1	0	0	0	0		0	0	0	0	0	0	0	0	0	0	0	0.039134	0	0.0253	0.216074	0.053746		0	0	0	0		0	0	0	0.006498	0	0	0		0	0	0		0	0		0	0	0	0	0	0
TraesCS1B03G1183100.1	4.77123	3.63875	11.4492	6.50284		2.89643	2.46561	3.11877	3.31199	34.865	26.2306	21.2575	19.3162	2.25741	1.62995	2.85265	3.03236	25.3878	28.226	29.7758	14.3409		5.16766	6.41588	8.91595	5.63915		0.92455	9.20083	8.70478	0.634059	0.923144	0.98843	2.69798		0.751585	0.514912	1.73673		0.913016	2.29906		4.30643	5.84804	4.05809	5.05575	7.97916	12.983
TraesCS1D03G0172800.1	73.0886	72.9449	100.93	81.3522		67.6691	51.9947	65.673	66.8588	113.429	166.088	189.175	195.543	79.5771	78.9232	65.6053	75.8748	108.404	127.204	141.96	97.061		19.2014	83.5767	66.9203	39.3739		1.62645	2.33331	1.10536	1.83889	7.04294	1.28346	4.89144		17.0203	12.4627	16.9294		15.3733	9.42764		33.2614	43.5891	15.2067	25.5464	30.5984	39.6325
TraesCS1D03G0249800.2	0	0	0	0		0	0	0	0	0	0.029558	0	0	0	0	0	0	0	0.031912	0	0		0	0	0	0		0	0	0	0	0	0	0		0	0	0		0.004766	0		0	0	0	0	0	0
TraesCS1D03G0487400.1	0.41638	0.744873	0.748805	0.129096		0.911714	0.661157	1.04683	1.14069	0.447673	0.600241	0.430908	0.102164	0.924274	0.72212	0.640597	1.13912	0.765054	0.560148	0.319198	0.06012		0.173442	0.663204	0.873583	0.306186		0.073088	0.229643	0.091557	0.044978	0.149474	0.056347	0.082336		0.821801	0.444795	0.625739		0.065539	0.008651		0.009736	0.015534	0.04658	0.026403	0.03821	0.01374
TraesCS1D03G0618600.1	9.83546	6.22465	8.01346	10.1028		4.4982	2.59325	3.21073	3.15631	3.90966	4.46778	2.80415	2.00975	4.35682	3.79574	3.3172	3.41523	4.6446	3.74803	2.25067	2.38239		7.26914	12.6813	12.8985	10.8915		4.36407	4.10932	2.88788	2.56856	6.49336	2.10087	5.24593		1.49303	1.08399	1.91164		5.10979	3.8149		14.633	17.5753	5.65036	11.0264	10.8607	17.2402
TraesCS1D03G0653900.1	15.4246	12.2913	14.0859	19.196		6.5921	6.34568	5.79458	5.78137	6.24301	6.20773	5.15646	3.04626	7.5434	7.80109	6.41442	6.2806	6.10944	6.78476	6.2555	3.44319		6.21143	16.5594	16.1752	7.92083		3.45652	3.69664	4.64938	1.05132	3.24112	1.14703	2.65206		6.0305	4.77326	6.05916		5.35367	6.189		9.30122	8.80211	5.55641	6.1552	4.66037	7.6926
TraesCS1D03G0663600.2	10.1045	1.85715	13.6962	29.3303		0.176403	0.261544	0.758634	0.883924	0.185536	0.084355	0.377378	0.355998	0.150395	0.267385	0.373943	0.135289	0.07222	0.054951	0.116658	0.120876		0.410875	3.89923	4.49648	0.742107		0.24793	0.196638	0.097074	1.55646	0.407675	1.34832	0.180182		0.136614	0.113385	0.158012		0.734022	0.426536		0.392598	0.161946	0.130807	0.116647	0.217617	0.188909
TraesCS1D03G0729000.1	1.92488	1.42602	1.1462	2.20769		1.14135	0.5452	0.788336	0.779028	1.90057	1.58188	1.18068	0.278184	1.01415	1.11079	1.05293	0.801624	1.77	1.32251	0.831863	0.197254		1.36156	2.53271	2.66501	1.71421		0.239648	0.254823	0.173393	0.105181	0.567019	0.073023	0.131862		0.220595	0.127113	0.154332		1.52189	0.584211		1.50424	1.33329	0.785603	0.88468	0.926207	1.36155
TraesCS1D03G0741200.1	3.85814	2.7912	2.83584	3.24353		0.89163	1.54157	1.33576	1.31113	2.01126	1.68319	2.47711	2.72503	1.71537	2.71906	2.052	1.90497	3.18664	3.38321	2.14609	3.64127		1.2316	2.54227	1.76912	1.21442		1.51532	1.94243	1.36511	0.695383	1.51919	0.758031	2.58526		0.828756	0.629272	1.0014		1.32	1.97775		0.402252	0.499291	0.439599	0.340463	0.681904	1.50368
TraesCS1D03G0787900.1	0	0	0	0		0	0	0	0	0.038913	0	0.317635	0.269978	0	0	0	0	0	0.028202	0.31029	0.059268		0	0	0	0		0	0	0	0	0	0	0		0	0	0		0	0		0	0	0	0	0	0
TraesCS1D03G0963700.1	5.81777	4.19359	9.95314	9.03807		3.61878	2.1032	3.11244	3.53816	31.1097	28.8241	24.445	23.3694	4.45401	2.28454	3.06593	2.95465	38.3201	43.5162	52.9027	25.7442		6.38809	11.1791	11.0466	4.44054		2.28054	15.4239	17.5954	1.15354	1.46637	1.90159	4.49223		1.07369	0.547426	2.19773		1.55265	6.10422		6.02255	6.8195	6.24252	8.19327	8.48743	18.8638
TraesCS2A03G0199800.2	19.0976	17.3163	26.0514	22.9291		16.9139	13.4985	18.7293	18.6703	19.7866	18.5736	20.6832	20.4503	17.6498	16.471	18.3146	18.6438	23.6186	19.573	20.8474	18.3323		15.1375	47.4769	45.1658	23.8476		0.694135	0.548026	0.804134	0.232221	0.764607	0.203434	0.484548		9.12606	6.08279	9.4789		14.2341	18.3499		28.0816	25.7676	17.6101	18.514	17.9171	24.7642
TraesCS2A03G0203300.1	6.38665	7.40304	4.26636	3.51693		1.01892	0.840034	1.29406	1.52626	0.562592	0.517648	0.220862	0.174556	1.07489	0.799259	1.26843	1.03132	0.702615	0.410929	0.342215	0.12324		0.274307	1.31415	1.08272	0.355214		0.030747	0.058236	0.062593	0.031255	0.075604	0.007272	0.01288		0.046596	0.057748	0.090168		0.248332	0.070275		0.240111	0.222401	0.036053	0.062885	0.159524	0.055787
TraesCS2A03G0217400.1	3.16519	3.88915	2.18152	2.70085		3.13888	1.85452	2.74135	2.46022	4.28398	3.90875	1.10988	0.79521	3.09599	2.99923	3.92279	3.15418	4.09158	2.51236	1.59214	0.278679		1.82089	2.94948	3.42079	2.533		0.474284	0.851905	0.769144	0.252837	0.250787	0.06383	0.195845		1.1073	0.646897	0.593939		1.30587	0.576797		1.23197	1.59508	0.541988	1.20359	0.861437	1.52966
TraesCS2A03G0288200.1	0	0	0	0		0	0	0	0	0	0	0	0	0	0	0	0	0	0	0	0		0	0	0	0		0	0	0	0	0	0	0		0	0	0		0	0		0	0	0	0	0	0
TraesCS2A03G0291300.1	9.97082	8.88223	9.64987	10.2363		7.85985	5.25327	6.009	7.05772	14.3062	15.5542	10.2412	8.15913	8.03033	7.95538	6.53832	6.30585	15.1601	14.8078	15.8611	10.7724		6.92838	13.5571	16.0402	10.1901		0.438823	0.386261	0.654063	0.044441	0.197502	0.008555	0.097003		6.47024	3.69583	5.70404		6.44191	4.66276		10.8518	10.3703	7.67079	7.86868	6.42059	7.98083
TraesCS2A03G0572500.2	7.09026	5.33146	4.90566	5.56041		4.56968	4.11155	4.46652	4.21291	8.16661	8.52122	7.64142	6.69676	3.72632	3.48593	3.42897	3.40891	7.35607	7.61903	6.57402	6.44681		3.05584	6.38116	7.49221	2.93065		2.1155	1.44395	3.46381	0.631533	3.89388	0.791123	1.58151		1.33556	0.682518	1.39693		2.22986	3.65989		2.85067	2.53977	1.49032	2.19938	1.33962	3.15814
TraesCS2A03G0860800.1	1.73712	1.89898	1.60024	1.34007		1.31692	0.588662	0.755723	0.976948	4.22025	3.41637	2.41163	1.14199	1.67967	1.7568	1.62677	1.53077	5.24176	4.81814	3.70846	0.834634		0.173562	1.16012	1.22189	0.301086		0.223651	0.189155	0.073541	0.204275	0.200758	0.200023	0.081017		0.151079	0.105475	0.078325		0.190561	0.067253		0.141316	0.106251	0.097905	0.129495	0.028709	0.073016
TraesCS2A03G1099400.1	2.48396	0.503696	0.883364	4.24871		0.374353	0.638872	0.771129	0.826409	0.277886	0.18357	0.124186	0.472146	0.080233	0.060566	0.070195	0.103289	0.11104	0.065702	0	0		11.715	1.54362	3.23123	28.1171		0.390379	0.419289	0.197456	0.196213	0.286452	0.103779	0.060221		0.964225	0.804457	2.85836		0.77623	0.353955		27.5038	34.033	21.0607	25.2226	6.41615	12.8721
TraesCS2A03G1156400.1	0.093568	0.018468	0	0.02105		0	0	0	0	0	0	0	0	0.095966	0	0	0	0	0.080032	0	0		0	0	0	0.054259		0	0	0	0	0	0	0		0.013852	0	0		2.13583	0.316471		0	0	0	0.08211	0	0
TraesCS2A03G1221000.1	90.988	91.3253	128.864	97.6559		20.7899	21.9903	28.091	32.0455	33.3446	35.8818	35.9827	37.3596	18.6935	20.0481	24.7731	20.4895	29.9643	30.0601	34.374	29.9184		16.473	39.9014	36.6834	15.33		3.69879	7.78431	15.0619	1.89595	8.7372	2.20761	11.0547		2.61847	1.83788	3.42467		9.47224	8.90436		6.13471	4.7047	3.4902	3.20936	7.25316	8.7378
TraesCS2A03G1236500.1	0.328515	0.120919	0.10812	0.415774		0.077187	0	0	0.062212	0.155908	0.053441	0.101482	0.146839	0.161811	0.634839	0.428733	0.169712	0.334381	0.122846	0.134844	0		0.117157	0.316616	0.686251	0.039761		0.277758	0.094656	0.02357	0.029562	0.037606	0	0		0.019632	0.044767	0.10576		1.20967	0.322825		0.399142	0.151049	0.194188	0.071244	0.160727	0.119731
TraesCS2A03G1236600.1	0.297716	0.128824	1.59387	0.241794		0.194328	0.368723	0.328829	0.405997	4.28339	6.22753	5.28219	4.79014	1.44446	1.13423	1.7095	0.896381	14.3423	13.7857	6.84898	4.71776		0.0825	0.758346	0.464667	0.159174		0	0	0.016623	0	0	0	0		0.069635	0.0494	0.059333		3.72379	8.77322		0.155826	0.35833	0.138012	0.28688	0.916208	0.895308
TraesCS2B03G0271900.2	19.8689	19.0463	23.4443	19.9123		20.1803	15.4275	19.1337	19.8512	15.753	11.3374	10.1449	10.9868	22.6382	19.1049	19.4843	19.5619	14.2299	11.2316	9.46258	8.64165		18.849	45.0742	41.717	23.6645		9.84568	10.7962	8.47853	7.24073	10.1846	8.38478	5.26575		1.18115	0.50573	1.13619		4.70698	7.89135		26.5488	23.7062	9.25017	16.6446	9.63223	15.5577
TraesCS2B03G0279100.1	6.35649	6.57585	3.17071	2.62478		0.796422	0.787132	0.652277	0.87449	1.28184	0.531719	0.479054	0.044451	0.622609	0.827556	0.731058	0.715189	0.492052	0.314427	0.398975	0		0.263096	1.32915	0.899882	0.144884		0.02841	0.026118	0.00762	0	0.026016	0.027456	0		0.044726	0.088023	0.008611		0.122386	0.161258		0.022256	0.030651	0	0.048567	0.021518	0.033946
TraesCS2B03G0298000.1	2.80964	3.34404	1.84409	2.02607		3.51976	1.52748	4.22823	2.16633	4.85581	2.64396	0.991835	0.29702	3.21242	2.36163	2.92637	1.93779	3.80432	2.30551	0.928237	0.123579		1.88652	3.02621	3.11352	2.38936		0.454372	0.487034	0.626693	0.143336	0.2261	0.094671	0.264435		0.510342	0.410174	0.277834		1.80367	0.835418		0.992705	0.912713	0.630104	0.660073	0.476787	1.14184
TraesCS2B03G0401500.1	0.180309	0.389718	0.124885	0.149787		0.090871	0	0.068356	0.113133	0	0.030533	0	0.038106	0.193305	0.11893	0.170598	0.254472	0	0	0	0		0.174759	0.164914	0.105224	0.176668		0	0	0	0	0	0	0		0	0	0		0	0		0	0	0	0.013491	0	0
TraesCS2B03G0409300.1	11.035	9.74054	11.4353	12.5629		6.0122	4.04977	5.3152	6.56814	13.0534	14.7746	10.898	8.32871	6.76464	6.03969	5.19514	6.64041	13.7401	16.8682	16.9895	10.4278		5.46549	14.8282	14.1353	8.07498		2.32767	2.90804	4.13765	1.84829	6.15491	1.74788	6.93883		1.39489	1.23447	1.35448		1.82313	1.10083		8.42841	9.35127	6.48368	7.57633	5.81806	7.87646
TraesCS2B03G0709300.2	4.93044	4.01375	3.61243	3.77068		2.96558	2.08	2.74954	2.32716	5.78897	5.52211	5.23324	4.49315	3.68656	3.05182	2.62435	2.47252	6.1454	5.46046	4.63376	3.87209		1.86863	3.90889	5.36291	2.00784		1.73647	2.39883	4.63962	1.08885	1.5745	0.697643	2.396		1.12938	0.670987	0.964976		1.83616	3.62254		1.56609	1.83845	0.842176	1.28815	1.51719	2.4307
TraesCS2B03G1233700.1	1.69521	0.101129	0.472317	0.405371		1.74508	0.777988	0.769896	0.819906	0.81422	0.545322	0	0	1.04012	1.2396	0.757313	0.222409	0.340479	0.3627	0.17477	0		13.7369	2.46608	2.27351	14.9139		4.72441	4.06395	1.47248	2.69001	1.17984	2.04973	1.38205		2.20766	2.18337	4.07096		3.0048	2.28185		9.92986	10.9966	9.34649	11.9793	1.57441	4.94668
TraesCS2B03G1313200.1	0.012642	0.043303	0	0		0	0.128242	0	0	0	0.394205	0.221704	0	0.071506	0	0.062675	0.092484	0.281791	0.662096	0.720353	0.614575		0	0	0	0		0	0	0	0	0	0	0		0	0	0		0.146346	0.290703		0	0.047729	0	0	0	0
TraesCS2B03G1396700.1	66.5216	70.5427	154.638	91.6958		31.699	33.3694	42.4491	48.6128	49.9113	34.7623	35.3782	30.3325	39.3273	42.7501	40.6779	37.6059	55.8086	33.3064	22.2431	22.7054		14.4604	36.2083	30.3949	14.0092		5.9836	14.5986	29.8704	3.87951	15.6978	3.10796	17.8867		7.18913	4.83799	6.07265		9.89496	9.65341		9.9235	3.66314	5.87135	2.01333	13.057	6.53762
TraesCS2B03G1414800.1	0.028919	0.028123	0	0		0	0	0	0	0	0	0	0	0	0	0	0	0	0	0	0		0	0	0	0		0	0	0	0	0	0	0		0	0	0		0.031956	0.088055		0	0	0	0	0	0
TraesCS2D03G0203700.2	20.9818	19.5574	28.3538	26.9583		16.4811	12.7765	16.017	17.0276	18.8537	17.395	18.8069	16.795	18.3125	14.0013	18.1861	17.2114	18.7175	17.8881	21.4929	15.1663		13.8655	43.483	42.0315	21.7625		8.99184	11.0901	8.68061	10.4676	15.0726	10.2901	8.41145		6.70856	5.77026	9.00822		13.2939	17.1094		23.7614	24.0445	18.2226	19.3048	17.9459	18.7571
TraesCS2D03G0208400.1	3.36257	5.64325	1.3834	0.932174		1.0233	0.961654	0.632438	0.758904	0.978003	0.748411	0.126088	0.036534	0.735502	0.729676	0.754326	0.577792	0.537041	0.480611	0.682385	0.09669		0.150381	0.949832	0.663509	0.282918		0.031606	0.027157	0.006235	0.031571	0	0.022472	0		0.037318	0	0		0.213051	0.068549		0	0.087195	0.049863	0.025906	0.01574	0.037824
TraesCS2D03G0223300.2	3.63652	4.04283	2.2266	3.24595		2.62226	1.94723	2.54129	1.38681	3.33684	2.5346	0.95313	0.401568	2.2755	1.92596	2.35117	2.56381	2.3555	2.05297	1.14697	0.373878		1.54727	2.27275	3.38687	1.72908		0.242256	0.191013	0.087404	0.055332	0.090815	0.029902	0.048829		0.163548	0.127271	0.040924		0.701621	0.16699		0.515259	0.281897	0.182964	0.250688	0.134254	0.200806
TraesCS2D03G0303300.1	0	0	0	0		0	0	0	0	0	0	0	0	0	0	0	0	0	0	0	0		0	0	0	0		0	0	0	0	0	0	0		0	0	0		0	0		0	0	0	0	0	0
TraesCS2D03G0306500.1	8.50529	7.6189	9.13515	9.02216		6.74941	5.27038	6.46944	7.44044	12.7453	16.0433	12.0433	10.9354	8.35121	7.15458	6.36773	6.68954	16.4876	17.7841	23.3974	14.5792		4.75598	13.7626	14.2351	8.32168		5.92052	13.9073	7.48854	51.397	48.396	61.4711	38.6659		7.41303	4.26764	6.63141		4.23848	3.37595		8.15959	8.2876	5.74299	6.06277	6.61159	8.75173
TraesCS2D03G0509400.3	8.23199	5.81866	6.15219	5.97145		5.53957	4.75686	4.94482	4.51613	10.0762	9.50686	9.37796	7.91445	5.7968	5.37302	4.85883	4.91128	11.4961	10.5412	10.8463	9.55131		4.11337	7.42918	8.12017	4.59678		3.34606	4.33899	5.91421	2.87807	7.01911	2.79989	7.41033		2.42299	1.37882	2.25216		3.90923	6.10026		3.6007	3.98695	2.43757	2.96194	2.22917	5.02113
TraesCS2D03G1042400.2	2.47905	0.120675	0.395094	0.916705		0.414064	0.706036	0.310536	0.661245	0	0.14275	0.405298	0	0	0	0	0	0	0.073123	0	0		5.89637	2.08363	2.08096	8.14393		3.61711	2.70682	1.6125	2.85696	2.78823	2.13794	3.13662		0.309152	0.112703	0.139738		5.90245	0.863601		9.43517	13.4075	8.84672	17.7991	1.45531	8.40227
TraesCS2D03G1106900.1	0.184043	0	0.014839	0		0	0	0	0	0.082932	0.500084	3.50028	5.88821	0	0	0	0	0	0.059405	0.075907	0		0	0	0	0		0	0	0	0	0	0	0		0	0	0		0.109542	0.08246		0	0	0.045961	0.025285	0	0.027116
TraesCS2D03G1179500.1	77.8451	82.5945	145.54	75.8617		27.1961	32.2689	34.248	44.3343	57.3262	57.0457	52.8802	44.872	19.2395	21.867	21.2201	21.79	34.3537	38.8314	26.2227	18.6572		11.0154	30.4134	25.0967	7.87656		4.49664	9.78194	22.8645	3.05177	27.5641	5.40694	30.1077		0.157533	0.046841	0.133995		8.37765	9.45502		0.905307	2.6455	0.3985	1.68234	1.30473	8.12288
TraesCS2D03G1193500.1	0.549338	0.38836	0.357661	0.339906		0.535224	0.050853	0.351894	0.324758	0.333968	0.37712	0.529225	0.319074	0.29532	0.442765	0.475577	0	0.447805	0.051125	0.289194	0		0.145046	0.068456	0.167709	0.096478		0.203927	0.142155	0	0.024039	0.038901	0	0		0.072258	0	0.048857		0.773499	0.42448		0.098218	0.569828	0.07316	0.205562	0.027966	0.361908
TraesCS2D03G1193600.1	1.08761	0.968194	1.61125	3.8719		1.07463	0.304661	0.804692	1.35503	10.288	16.7251	12.4635	8.60797	0.947196	0.336212	0.392646	0.778908	9.88743	34.0696	15.0918	6.23559		0.15531	0.591321	0.52778	0.18479		0.165504	0.070543	1.98854	0.024367	0.037709	0	0.162742		0	0.014211	0.019897		0.193477	0.797687		0	0.610505	0	0.289834	0	0.982978
TraesCS3A03G0286900.1	23.8785	18.7694	34.986	47.1496		6.81192	7.45021	7.37573	6.93719	22.5366	26.0112	30.1617	22.2834	7.34905	7.50781	7.55737	6.23111	16.5784	19.7701	17.1991	15.1697		6.3161	16.4575	18.995	8.74446		4.44428	6.4477	5.65851	8.26924	10.9418	5.82424	4.35255		6.50274	2.92197	13.8582		2.79188	2.33064		7.99472	10.3276	6.90232	4.44045	4.45317	7.87274
TraesCS3A03G0320800.2	1.20077	2.93591	0.910739	0.536866		1.81669	1.54732	1.67101	1.34606	0.787416	0.225693	0.102778	0	2.02407	1.25518	1.36794	2.06555	1.23159	0.365776	0.157393	0.038017		0.650194	1.81154	1.34001	0.783699		0	0.006745	0	0.006918	0	0	0		0.390852	0.071129	0.131769		0	0.258159		0	0	0	0	0	0.006503
TraesCS3A03G0458600.2	7.1605	4.51685	4.27471	8.10687		4.0829	3.92067	4.18799	4.30342	3.0625	4.25719	5.03635	7.02207	4.87062	4.84855	3.82181	3.67656	3.62932	4.02281	5.70822	6.53259		6.25606	10.8105	11.0992	7.41216		3.702	2.96488	3.59592	2.48384	5.89099	1.98107	5.47421		2.82482	1.81746	1.96425		6.99952	8.89325		8.12841	7.4479	5.00039	5.23205	4.06418	8.13668
TraesCS3A03G0512900.1	6.30696	5.40499	0.840173	1.51266		3.70597	3.32409	6.48853	8.37786	0.862922	0.484413	0.705928	0.463481	2.84963	3.4163	5.55469	6.11419	0.71706	0.407529	0.57923	0.399617		2.10234	3.03687	7.35541	1.62959		0.971975	0.958765	3.32983	0.185597	0.988838	0.202298	1.08356		0.348358	0.130616	0.274782		0.933286	1.65695		2.07734	2.09418	0.876408	1.34027	0.612429	1.35649
TraesCS3A03G0731500.2	9.4211	20.3591	10.345	6.89035		7.40662	9.6841	9.60161	9.95937	7.06027	2.81578	0.464307	0.032614	8.12648	8.2854	10.8731	11.6532	5.76455	2.63978	0.91742	0.028799		6.87887	10.8622	9.02352	8.63359		0.061477	0.025168	0	0.086736	0.016212	0.026793	0		0.31244	0.014398	0.239066		0.048364	0		0	0	0.095061	0.047097	0.021194	0
TraesCS3A03G0792700.1	0	0	0	0		0	0	0	0	0.06582	0.044109	0	0	0	0	0	0	0	0	0	0		0.38777	0	0	0.501978		0.398844	0.40459	0.08508	0.356038	0.412442	0.229749	0.315243		0.938172	0.769646	0.675354		1.29849	0.336542		0.067346	0.273396	0.055	0.227403	0.034541	0.135056
TraesCS3A03G0799100.1	2.73167	2.91049	1.23449	2.29593		2.712	1.71042	2.24699	1.95386	1.54949	1.13829	0.796353	0	3.19689	3.03037	2.86316	2.19779	1.3178	1.1924	1.05196	0.245013		0.807131	5.10596	5.6895	1.2737		0.136138	0.095622	0.040444	0.102019	0.023672	0.118307	0.046659		0.100708	0.086572	0.087676		0.228441	0.032064		2.03391	1.29458	0.802794	0.52894	0.318188	0.403632
TraesCS3A03G0807200.1	2.32834	1.81441	2.71383	2.69059		2.15281	1.0144	1.99096	1.62488	2.77286	2.53268	1.34807	0.797445	1.63181	1.91271	1.95288	1.71313	2.88742	2.62301	1.58933	0.613396		1.89333	2.86711	3.29354	2.14565		0.567712	0.766609	1.18312	0.283794	1.95892	0.123416	1.52475		0.90411	0.687124	0.854631		1.03297	0.911745		1.75811	1.99295	1.58649	1.9295	1.25117	2.19567
TraesCS3A03G0880400.1	0.007689	0	0	0		0	0	0	0	0	0	0	0.037522	0	0	0	0	0.030212	0.194713	0.078088	0		0	0	0	0		0	0	0	0	0.049061	0	0		0	0.01563	0		0	0		0	0.01749	0	0	0	0
TraesCS3A03G0880700.3	0	0	0	0		0	0	0	0	0	0	0	0	0	0	0	0	0	0	0	0		0	0	0	0		0	0	0	0	0	0	0		0	0	0		0.009576	0		0	0	0	0	0	0
TraesCS3A03G0880800.1	0	0	0	0		0	0	0	0	0	0	0	0	0	0	0	0	0	0	0	0		0	0	0	0		0	0	0	0	0	0	0		0	0	0		0	0		0	0	0	0	0	0
TraesCS3A03G0880900.1	0	0	0	0		0	0	0	0	0	0	0	0	0	0	0	0	0	0	0	0		0	0	0	0		0	0	0	0	0	0	0		0	0	0		0	0		0	0	0	0	0	0
TraesCS3A03G0881000.1	0	0	0	0		0	0	0	0	0	0	0	0	0	0	0	0	0	0	0	0		0	0	0	0		6.7415	4.45234	1.04897	0.990957	0.223764	0.686644	0.143601		0	0	0		0	0		0	0	0	0	0	0
TraesCS3A03G0881600.2	16.77	5.947	16.7718	30.2054		0.977766	0.623288	1.92497	1.81348	1.28721	0.792353	1.00679	0.788165	0.640017	0.40486	1.16063	0.855377	0.736795	0.630664	0.210004	0.21391		1.90698	9.48338	9.04793	2.24425		0.118301	0.106331	0.083214	0.072346	0.050235	0.066553	0.26012		0.04298	0.029035	0.041566		1.00181	0.815578		0.402033	0.30143	0.475689	0.301572	0.209562	0.089954
TraesCS3A03G0894700.1	2.83069	4.36146	2.7888	1.52832		0.280659	0.534201	0.527762	0.571784	0.98447	2.11679	2.3901	2.19621	0.278564	0.52001	0.280894	0.523545	2.32401	3.97832	4.28981	1.91428		0.8422	3.02173	2.58418	1.49398		0.164589	0.742451	1.93201	0.388717	1.29678	0.822793	1.54964		0.183816	0.143022	0.376515		0.276602	1.0224		0.866976	0.503798	0.587377	0.39902	0.971167	2.12963
TraesCS3B03G0399800.1	0	0	0	0		0	0	0	0	0	0	0	0	0	0	0	0	0	0	0	0		0	0	0	0		0	0	0	0	0	0	0		0	0	0		0	0		0	0	0	0	0	0
TraesCS3B03G0534500.2	8.66769	6.2936	6.64894	11.2954		8.40363	8.05647	6.68688	9.58268	5.34269	5.49319	7.0424	9.98029	4.79153	5.19815	4.62444	5.37994	2.84892	3.88002	4.90942	6.25067		7.77119	18.8023	18.4732	10.811		3.38322	3.01816	3.55992	2.68786	7.93622	1.86837	4.98047		2.75587	2.0552	2.58412		5.46281	6.9531		8.88695	8.60163	3.90396	5.55358	4.83451	10.3066
TraesCS3B03G0560100.1	6.4644	9.56089	1.47846	2.50082		9.88548	10.3071	8.45281	10.7745	9.49044	4.94587	4.39767	4.17771	8.51091	7.65876	5.79868	8.01988	5.06577	3.18308	2.87426	2.71594		1.6092	8.12976	5.59995	1.651		1.64569	1.03768	5.872	0.62825	2.21737	0.315546	2.29625		0.333064	0.249178	0.351476		1.014	1.25058		5.61097	5.50522	1.76469	2.99229	1.90664	3.53916
TraesCS3B03G0838100.1	10.5973	24.618	10.3366	7.62465		8.17576	9.10086	10.2025	8.84148	7.42525	3.50529	0.740834	0	8.28709	9.22782	10.6729	10.7519	7.11564	3.40635	0.780903	0.082731		6.42203	12.8121	10.6598	8.30421		0.063228	0.023915	0	0.048111	0	0	0		0.285016	0.060224	0.157204		0.053978	0		0	0	0.053444	0	0.008342	0
TraesCS3B03G0914200.1	0	0	0.007736	0		0	0.030519	0	0	0	0.026953	0	0	0	0	0	0	0	0	0.03504	0		0.523978	0	0	0.234817		0.0501	0.077051	0.01868	0.066629	0.130924	0.034653	0.066299		0.134709	0.287816	0.164084		2.26831	0.136115		0.010514	0.062036	0	0.073399	0.006948	0.091364
TraesCS3B03G0923000.1	2.24824	2.51446	0.9843	1.64607		1.98985	0.88863	1.21888	1.33862	1.53125	0.841265	0.446772	0.193529	2.24226	1.71816	1.43758	1.16616	1.22084	0.832953	0.456319	0.141337		0.221274	2.29658	2.72761	0.336923		0.007467	0.015192	0	0.02	0.016206	0.009222	0.01383		0.013585	0.022105	0.020659		0.077875	0		0.148868	0.092185	0.10878	0.067201	0.002478	0.056921
TraesCS3B03G0928300.1	2.98002	2.86567	8.38933	5.06796		5.20993	3.33583	2.73315	2.97138	6.36257	4.51347	3.89496	2.51428	3.74514	3.48885	2.68216	3.75383	6.30123	5.08307	5.0525	1.42791		1.76411	5.35539	4.16705	1.95713		0.841239	0.998094	2.08798	0.316067	0.827554	0.305914	0.712454		1.08253	0.679273	1.03968		1.4385	1.6267		2.04496	2.07671	1.17385	1.60199	2.93933	2.92261
TraesCS3B03G1006500.1	0	0	0	0		0	0	0	0	0	0	0	0	0	0	0	0	0	0	0	0		0	0	0	0		0	0	0	0	0	0	0		0	0	0		0	0		0	0	0	0.012833	0	0.014573
TraesCS3B03G1006600.1	0	0	0.016434	0		0	0	0	0	0	0	0	0	0	0	0	0	0	0	0	0.031544		0	0	0	0		0	0	0	0	0	0	0		0	0	0		0	0		0.009058	0.117905	0	0.012684	0	0.04679
TraesCS3B03G1006800.1	0	0	0	0		0	0	0	0	0	0	0	0	0	0	0	0	0	0	0	0		0	0	0	0		0	0	0	0	0	0	0		0	0	0		0	0		0	0	0	0	0	0
TraesCS3B03G1007200.1	0	0	0	0		0	0	0	0	0	0	0	0	0	0	0	0	0	0	0	0		0	0	0	0		0	0	0	0	0	0	0		0	0	0		0	0		0.106026	0.199091	0	0.066809	0	0.338748
TraesCS3B03G1007500.1	0.012271	0.006326	0	0		0	0	0	0	0	0	0	0	0	0	0	0	0	0	0	0		0	0	0	0		0.004288	0	0.005088	0.006666	0.036436	0	0.010995		0	0	0		0	0.012092		0.111384	0.159585	0	0.021969	0.015093	0.168746
TraesCS3B03G1007900.3	21.762	10.2202	15.4115	29.1302		0.559576	0.716064	2.29233	2.27453	0.731882	0.192863	0.65906	0.247922	0.669997	0.541832	1.64225	1.35332	0.770317	0.328745	0.209672	0.076296		0.329153	8.96951	13.1306	0.571987		0.030526	0.028252	0.037015	0.052891	0.194028	0.030962	0.149457		0	0	0		0.679465	0.400895		0.178895	0.317995	0.051838	0.248113	0.090765	0.203018
TraesCS3B03G1020000.1	6.20551	8.28732	14.9464	3.35289		0.628894	2.04409	1.63326	2.55288	3.94573	6.13235	5.21483	3.44301	1.36004	1.41312	1.28328	1.46273	4.89658	7.72267	9.97645	4.72204		1.86779	8.20885	8.17939	2.72144		0.554326	1.86788	2.34473	7.54347	3.47222	9.00877	2.29245		2.09905	1.28658	4.10424		0.535135	1.17609		3.57167	1.96049	1.95938	1.1336	2.16261	3.48841
TraesCS3D03G0274100.1	21.1249	19.812	31.2195	35.9154		9.08513	7.99995	6.52454	9.57566	11.6961	11.6042	8.84089	8.35445	3.68113	4.14112	4.04858	5.34038	4.28758	5.13317	3.82277	3.69329		9.87139	19.5947	20.7085	10.5689		4.19379	4.1455	2.46816	4.45776	4.76783	4.53026	2.18587		3.98363	3.04206	9.19113		3.04072	2.88428		9.81707	10.4055	6.69842	6.54587	3.38874	5.81838
TraesCS3D03G0314900.1	1.70298	3.63729	0.9822	1.00742		2.33185	1.43281	2.33737	1.68966	1.05726	0.480986	0.19995	0.0316	2.53503	2.02636	2.40657	2.18038	0.891067	0.136874	0.065859	0		1.86722	1.93578	1.39304	2.23595		0	0	0	0	0	0	0		0.022423	0.007128	0.006208		0	0		0	0	0	0.011916	0	0.019109
TraesCS3D03G0424200.4	8.1366	5.35314	4.85177	8.81472		5.82272	6.49157	5.64377	6.76975	4.05058	4.17028	4.35377	6.76992	3.15975	3.21495	2.90445	3.024	3.46507	2.63409	5.01761	5.68656		7.59215	12.9974	12.1781	9.9346		13.8795	13.9894	5.47361	19.443	28.8581	23.6367	17.6393		3.3412	2.45339	3.31331		7.84928	9.20122		12.3357	11.392	5.02515	7.59511	6.54001	14.0997
TraesCS3D03G0472400.1	6.46404	11.5364	2.72412	2.79535		11.0794	11.2662	9.08003	11.8469	15.5244	9.45604	6.14303	3.65911	11.5198	11.2818	9.08494	12.6703	8.21034	8.22868	7.32192	3.25868		3.41626	17.1097	9.3551	3.63317		2.82952	2.03764	9.07641	1.36502	5.1368	1.60709	5.40754		0.860334	0.464759	1.20921		2.86749	9.81727		6.67789	7.61134	2.60697	3.76426	3.71492	5.58929
TraesCS3D03G0674700.1	7.39366	17.7849	6.93428	3.75176		7.16963	9.03273	9.60116	7.94921	7.88961	3.7236	0.905952	0.031817	7.444	7.82552	10.6181	8.32897	6.75343	3.42759	0.828857	0.056199		5.79413	7.70408	8.10929	7.90986		0.162241	0.030593	0	0.111321	0.089364	0.045367	0.006538		0.790989	0.163179	0.467574		0.103028	0.012792		0.014622	0.125972	0.222442	0.035318	0.002858	0
TraesCS3D03G0732200.1	0	0	0	0		0	0	0	0	0	0	0	0	0	0	0	0	0	0	0	0		0.508235	0	0	0.241636		0.341156	0.465975	0.097617	0.123789	0.076104	0.118969	0.276967		0.401208	0.367564	0.180198		2.35963	0.329997		0.02289	0.015539	0.021144	0.05214	0.016699	0.061613
TraesCS3D03G0738000.1	4.06712	3.68379	3.01206	4.54179		3.35503	2.36982	3.06132	2.35827	2.29853	1.84139	1.16117	0.435997	4.0146	3.63251	2.91998	2.30217	1.83264	1.69267	1.10442	0.634665		0.446699	7.81541	8.50159	0.950791		0.094638	0.084278	0.025238	0.072804	0.038214	0.05282	0.01842		0.043815	0.043387	0.0442		0.058402	0.060352		1.22011	0.647701	0.573923	0.315981	0.078761	0.199191
TraesCS3D03G0743500.1	1.62492	1.52405	3.27718	2.63264		2.01407	1.4376	1.46922	1.11947	2.73579	2.15242	1.15331	0.581419	2.63354	2.10463	1.30607	1.41874	2.52261	1.82557	1.51755	0.24632		0.948206	2.20656	1.93977	1.17996		0.510771	0.642619	0.711735	0.16942	0.75521	0.070903	0.713068		0.305421	0.221731	0.313225		0.426976	0.787884		1.28259	1.21232	0.813887	0.653065	0.864482	1.3253
TraesCS3D03G0808000.1	0	0	0	0		0	0	0	0	0	0.0279	0.330464	0.800943	0	0.027202	0	0	0.028047	0.030141	0	0.030733		0.024502	0	0	0		0.005685	0	0	0	0	0	0.012847		0	0	0		0	0		0	0	0	0	0	0
TraesCS3D03G0808800.1	0	0	0	0		0	0	0	0	0	0	0.044137	0	0	0	0	0	0	0	0	0		0	0	0	0		0	0	0	0	0	0	0		0	0	0		0	0		0	0	0	0	0	0
TraesCS3D03G0809000.1	24.8209	9.7851	16.8189	34.0181		0.597149	0.813428	1.822	1.74814	0.670487	0.512495	0.618327	0.845204	0.430626	0.322837	1.46567	0.707559	1.06996	0.437852	0.330183	0.124043		1.17994	10.4857	13.5101	1.24263		0.111379	0.121998	0.131406	0.1167	0.540128	0.090176	0.50987		0.036694	0.012803	0.00931		0.850103	0.921657		0.256986	0.503923	0.176124	0.224119	0.12487	0.244373
TraesCS3D03G0809800.1	0	0	0	0		0	0	0	0	0	0	0	0	0	0	0	0	0	0	0	0		0	0	0	0		0	0	0	0	0	0	0		0	0	0		0	0		0	0	0	0	0	0
TraesCS3D03G0821900.2	1.95963	1.85843	2.23829	1.51955		0.193365	0.469085	0.287995	0.354346	6.1613	10.8784	13.3166	10.6964	0.489304	0.600144	0.360243	0.4865	8.98318	18.8653	22.018	13.784		0.703368	1.60611	2.22909	0.723849		0.030589	0.415552	1.72096	0.714102	0.715688	1.13845	0.633344		0.645344	0.300889	0.531315		0.049962	0.204553		1.57107	0.395969	0.654245	0.395393	1.80619	2.42986
TraesCS4A03G0147100.4	4.66473	4.38653	5.49259	4.12923		4.64723	2.55885	3.72701	3.03934	6.69625	5.17771	5.38463	4.74863	3.17393	2.38112	2.79742	2.16803	3.8145	3.05497	4.75657	2.43064		5.44162	8.02937	7.07608	4.38843		2.25304	2.66213	3.36967	0.546694	3.10282	0.530726	3.10805		1.57585	0.980033	1.78108		4.11695	3.1344		3.82092	2.97623	1.71496	2.2123	2.41317	3.66259
TraesCS4A03G0247900.1	10.8555	25.3103	2.80564	1.44322		0	0.713179	0.531938	1.0889	3.44935	5.38823	7.7742	3.63309	0	0.851166	3.37641	1.91672	8.03807	12.068	19.0446	7.48992		0	1.30877	5.98484	0		0	0	0	0	0	0	0		0	0	0		0	0		0	0	0	0	0	0
TraesCS4A03G0264200.2	11.2669	12.1823	16.128	16.6098		14.6059	13.5133	13.8822	15.1459	14.8653	15.3233	19.2636	18.8404	14.903	14.2832	15.6182	13.5171	13.8725	15.0307	21.2861	14.6014		6.642	36.9593	30.3357	9.73415		6.19317	9.04881	9.06271	5.28911	14.3831	5.90843	10.6762		9.29596	5.44573	7.66076		8.16735	8.73915		13.2019	12.2208	5.06826	7.64499	9.36012	11.6187
TraesCS4A03G0272300.1	21.8353	20.4849	7.31215	18.7974		2.56714	2.23945	2.33833	3.23474	0.606206	0.650586	0.620809	0.284161	2.07455	3.03214	3.59333	4.20992	1.05596	0.96826	0.482787	0.250444		3.06504	5.45466	4.40295	2.8021		0.569012	0.310223	0.230488	0.295455	0.073386	0.158118	0.135458		0.30716	0.252179	0.449908		1.16947	0.621755		1.43149	2.32663	1.88265	1.21695	0.48742	1.788
TraesCS4A03G0291800.2	2.13416	3.85015	1.6981	1.73667		4.04843	2.1437	2.89516	2.37957	7.01922	5.75565	2.55181	0.739592	3.80326	2.71195	2.82026	2.58923	6.5492	5.08307	2.30241	0.340134		2.08544	3.82772	2.81203	1.89217		0.12613	0.114694	0.113881	0.149422	0.028539	0.084264	0.008207		0.244936	0.144848	0.185914		0.312469	0.14703		0.604469	0.404081	0.431741	0.207484	0.12326	0.259101
TraesCS4A03G0497300.3	20.9299	21.7181	15.294	12.6109		8.66265	8.58914	8.73126	11.5963	11.0685	7.25415	3.61662	0.561755	9.40284	8.8635	11.2062	10.9506	6.69798	5.76511	2.82595	1.10015		0.471977	20.8191	20.8057	0.695803		0.050083	0.021365	0.032866	0.044543	0.003708	0.02897	0.003642		0.039515	0.016294	0		0.08618	0.072802		0.61885	0.332869	0.188589	0.11467	0.328745	0.15046
TraesCS4A03G0529000.2	0.055674	0.063149	0.054101	0.140187		0.306373	0.100737	0.083255	0.030159	2.02233	3.75985	3.12431	2.73175	0.157066	0.145432	0.197083	0	8.39566	10.4276	11.7616	6.73351		0	0	0.254349	0.215946		0.016311	0.026383	0.137909	0.04833	0.293712	0.198201	0.287381		0.09479	0.014112	0.026416		0.056074	0.016633		0	0	0	0	0	0
TraesCS4A03G0545600.1	9.48692	9.74759	9.48014	8.54195		9.93331	8.35341	9.60878	8.46531	14.9732	13.9831	7.15158	5.42131	8.20149	8.34175	9.59529	8.57323	11.1814	13.0127	9.43104	3.43196		12.1861	14.3686	13.0992	13.2785		4.25172	4.29583	4.19613	2.53617	5.94962	2.60797	4.49988		3.28621	1.97192	3.54914		5.14232	4.89151		7.2784	9.94612	5.48653	7.63552	5.14834	10.93
TraesCS4A03G0557400.1	19.3596	21.5754	11.4435	17.5621		12.4028	11.2619	8.80407	9.14747	14.0884	12.4361	8.92263	7.46708	12.4211	10.689	9.37689	11.3909	15.6201	14.4986	12.4454	6.86584		3.91485	16.103	15.7371	4.0751		2.84843	5.33597	8.88578	1.42065	1.61703	0.562971	2.95123		7.45153	5.86547	7.70576		7.24456	7.71413		2.83271	1.69267	2.30386	2.05579	8.12533	12.3453
TraesCS4A03G0741900.1	0	0.113552	0	0		0	0	0	0	0	0	0	0	0	0	0	0	0	0	0	0		0	0	0	0		0	0	0	0	0	0	0		0	0	0		0	0		0	0	0.109593	0	0	0
TraesCS4B03G0049100.1	0.398899	0.211809	0.13803	0.18939		0.098145	0	0	0.157033	0.097392	0	0	0	0.082919	0	0	0	0.130391	0	0	0.070989		0.068885	0.219543	0.201362	0.241658		0.11804	0.028016	0.015768	0.055737	0	0	0.031179		0.078765	0.032375	0.026888		0.020968	0.057621		0.240036	0.251094	0.295476	0.414526	0	0.125437
TraesCS4B03G0245600.1	10.7376	10.757	10.3006	10.1261		10.1067	8.20877	10.0163	9.15168	16.1239	16.9988	11.265	6.92549	8.54934	10.2199	9.78948	10.754	13.5469	13.9928	12.4676	5.46046		16.1028	15.6958	16.8609	17.5644		5.07454	4.82727	5.2116	4.09936	7.52614	2.76606	4.68188		3.91559	2.32	4.1356		7.73988	7.1264		10.7896	13.7332	7.74058	9.58974	7.4565	13.3888
TraesCS4B03G0258400.1	18.8172	20.1272	12.169	16.006		13.1475	10.8712	8.25322	8.49256	13.2859	10.2528	8.25458	5.4925	12.9391	11.8951	9.05654	11.3161	14.2288	11.9896	9.22397	4.6684		5.00445	15.6275	17.4471	4.62102		3.86023	6.34395	8.54494	1.80949	2.07851	0.718399	2.69275		7.77133	6.12457	7.60687		7.79563	6.90494		2.65293	2.55779	2.4901	1.78133	7.41663	11.197
TraesCS4B03G0268300.1	0.027678	0.056134	0.046804	0.078003		0.093744	0	0.121925	0	1.72701	1.73586	2.08673	0.575727	0.16344	0.169623	0.146087	0.0353	6.11043	8.25104	8.95287	4.72185		0.018871	0.04834	0.080659	0		0.272838	0.580112	2.03779	0.176002	0.567224	0.359841	0.593968		0	0	0.004634		0	0.105165		0.012143	0.012379	0.009255	0	0.007149	0.010682
TraesCS4B03G0315700.1	22.7958	23.2407	23.2258	16.6077		9.68348	8.97196	10.5213	16.1002	11.294	9.591	4.27418	1.4647	8.64414	10.9301	12.4739	13.1712	8.88016	7.1481	4.54448	2.00705		0.281971	22.6459	25.6258	0.923669		13.5485	67.7649	49.6549	26.8806	48.2929	32.7687	54.4702		0	0.011718	0.005172		0.018104	0.143541		0.990124	0.580888	0.365343	0.198897	0.450431	0.273173
TraesCS4B03G0478600.1	2.26095	4.3626	1.84136	1.68111		3.57837	2.05322	2.62887	1.92345	4.90652	3.97439	1.04779	0.032073	3.0127	2.23803	2.5572	2.96087	4.69782	3.75221	1.11443	0.027701		1.51834	3.12619	2.85052	2.02533		0.021219	0.033633	0.036472	0.020583	0.017632	0	0.006517		0.112671	0.053502	0.112184		0.084072	0.042009		0.198101	0.271332	0.476351	0.159583	0.049452	0.069342
TraesCS4B03G0495700.1	5.55898	5.48783	2.17409	5.07069		1.59458	1.74977	2.15512	2.40699	0.703882	0.368762	0.301146	0.534168	1.53677	1.7761	2.19784	2.80585	0.68355	0.512472	0.539199	0.554842		2.59444	4.64519	3.40546	3.35996		0.852829	0.589301	0.609785	0.323885	0.183131	0.172206	0.157977		0.285147	0.24665	0.735386		1.30325	1.80325		1.59435	1.35221	1.20869	1.01752	0.344062	1.01562
TraesCS4B03G0503100.1	9.54678	10.74	15.3056	11.4903		14.2878	12.3733	12.4089	15.2939	11.6081	12.9858	13.1372	11.7165	14.0246	12.3622	13.3217	13.3384	13.3363	11.6416	16.2622	11.4785		8.00266	30.2646	21.6715	9.23446		5.42904	7.20056	9.12515	4.58537	13.6489	4.38951	9.34855		8.0791	4.64446	6.44166		0.621226	0.439631		9.65781	9.28372	4.60175	5.9693	7.863	9.50456
TraesCS4B03G0521300.1	0.581951	3.73133	0.720737	0.199879		1.24476	0.470875	0.932515	0.887936	5.28506	10.9446	9.529	2.86973	1.2577	1.40872	1.91577	1.33188	11.9752	23.9567	31.4966	9.17359		0	0.803041	2.26891	0		0.014407	0	0	0	0	0	0		0.022347	0	0.039589		0	0		0	0	0.033811	0	0	0
TraesCS4B03G0627300.2	5.97485	5.42508	7.34714	5.60056		4.58069	3.91507	3.98305	4.98408	4.87802	3.15342	4.01464	3.76714	5.3278	4.63987	5.01704	3.75928	4.44296	2.97504	3.83554	2.26809		5.9645	11.4481	10.0207	6.60695		4.05404	4.72188	5.42862	0.672348	3.85791	0.658821	3.67682		3.01102	1.86426	2.74954		6.79135	4.39094		4.87343	3.73048	2.39287	2.95841	2.44466	4.17149
TraesCS4B03G0832100.1	0.303337	0.932597	0.388993	0.188928		0.4188	0.766667	0.858074	0.527643	0.689118	0.76797	0.972928	0.986595	0.184263	0.242849	0.227457	0.276352	0.136355	0.150639	0.117636	0.099698		0.276409	0.358359	0.492805	0.140898		0.004644	0.023461	0.010212	0.006273	0.010166	0.034736	0.021923		0.020086	0.052854	0.040271		0.003727	0.007276		0	0	0	0.010072	0	0
TraesCS4B03G0882000.1	0.025297	0	0	0		0.070743	0	0.053144	0	0.070569	0.094581	0.372705	0	0.059986	0.045697	0	0	0.189577	0.355008	0.122104	0		0.051921	0	0	0		0	0	0	0	0	0	0		0	0	0		0.007209	0		0	0	0	0.020508	0	0
TraesCS4D03G0032900.1	0.565718	0.241891	0	0.044314		0	0	0.375966	0.383282	0	0	0	0	0	0	0.17841	0.252325	0	0	0.202293	0.171806		0.102664	0.425298	0.194148	0.262454		0.192421	0.033289	0.039923	0.092285	0	0	0		0.222652	0.059376	0.069954		0.018335	0.200866		0.29837	0.445388	0.480741	0.417395	0	0.070652
TraesCS4D03G0207800.1	9.46596	9.17797	8.25297	8.63166		9.31402	8.63928	9.94157	8.73658	13.3456	12.5717	8.13851	6.11008	9.33813	9.72744	9.69167	10.6084	12.8252	11.4195	8.68609	4.40085		13.5454	13.3753	13.3509	13.5431		5.11903	5.12641	4.99681	4.19679	9.46982	3.37847	5.8521		4.35096	2.60948	4.47885		6.99772	6.58929		11.9569	12.2733	6.813	8.18327	7.04308	11.8639
TraesCS4D03G0221100.1	14.7596	15.6683	9.21231	13.2664		13.8787	11.8797	8.04352	9.24525	13.6494	11.0973	7.62449	7.05021	12.4851	11.9232	8.9797	12.2359	15.3087	13.0186	11.6957	6.13683		4.7394	15.9569	13.7159	4.41223		3.32856	6.47217	9.07624	1.72966	1.83361	0.666765	2.56119		6.44666	5.44044	6.58745		8.2564	7.30053		3.1782	2.57455	3.0905	2.85028	8.20207	12.8992
TraesCS4D03G0229100.1	0.363285	0.391699	0.24117	0.27279		0.60774	0.539349	0.522501	0.190714	3.99214	7.87806	3.63843	2.60768	0.993665	0.54655	0.574886	0.173352	11.3532	15.1793	19.7146	9.42534		0.141182	0.455405	0.879555	0.099976		5.17226	4.26809	0.778621	1.17362	0.131408	1.34731	0.115718		0.020031	0.068229	0.168219		0.09051	0.629439		0	0	0.218519	0.046749	0.041252	0.153525
TraesCS4D03G0259200.1	22.399	24.8045	17.3086	16.6601		10.5062	10.7106	10.9743	15.326	12.8941	7.52312	3.89428	1.20761	13.6556	13.5281	15.9661	16.1112	11.8048	8.8989	4.86851	1.36133		0.45287	29.4369	26.2649	1.21525		4.30035	8.97603	5.34376	3.66353	7.5846	2.15025	8.33721		0.049696	0.048151	0.003989		0.141588	0.068806		1.17346	0.981074	0.405072	0.414697	0.578391	0.672234
TraesCS4D03G0427500.2	1.86649	3.36424	1.50861	1.26194		2.95707	2.01643	3.36921	2.00975	4.71894	2.91277	1.25825	0.091826	3.18899	2.36506	2.61271	2.51564	5.39535	2.78329	0.71772	0.091078		1.86954	2.80132	2.7949	1.48804		0.096863	0.059755	0.046554	0.025385	0.014427	0.02157	0.005967		0.11956	0.096283	0.165991		0.284934	0.132502		0.278672	0.321544	0.210925	0.117609	0.004409	0.050256
TraesCS4D03G0440900.1	12.5637	15.0246	4.87089	7.77234		1.25072	2.59372	1.95656	2.05259	0.269091	0.128936	0.068586	0.225491	1.39503	2.08701	2.37218	3.94883	0.731023	0.38878	0.24238	0.129183		0.777547	3.78268	3.58904	1.34936		0.478186	0.412791	0.296613	0.352601	0.193198	0.190627	0.242459		0.560895	0.379051	0.87161		1.11041	0.84867		0.792526	0.798852	1.56496	0.818272	0.2244	0.570888
TraesCS4D03G0449100.3	9.0214	8.8734	13.7306	11.7366		11.6529	10.1643	10.7373	12.7303	14.702	14.6936	16.0667	14.9784	11.6736	10.5773	10.482	11.5756	14.7278	13.3137	19.0171	10.7987		7.50597	27.0999	20.7413	10.6432		4.97989	7.04746	7.35131	5.29312	14.3913	4.41884	11.3474		6.54666	4.14976	6.47628		7.92192	9.37699		13.1603	11.9577	5.39584	7.439	9.79995	12.7115
TraesCS4D03G0460100.1	5.37915	14.4343	3.37301	1.62269		1.34982	1.5149	1.98047	3.17512	18.2982	22.0301	15.5191	4.66971	0.763822	2.37444	6.67002	8.82897	38.2297	40.4406	38.3675	11.2244		0	9.13913	11.8372	0.152746		0	0.008417	0.154664	0.023765	0.019439	0	0.071421		0	0	0.01091		0.021489	0		0	0	0	0	0.074814	0
TraesCS4D03G0556000.3	4.16751	3.78035	5.11417	3.24023		3.15018	2.55811	3.37416	2.93778	5.48476	4.70114	3.65104	3.71207	3.31895	3.09496	3.419	3.42661	3.52546	4.53757	4.80515	3.0857		3.89934	5.95268	7.14689	4.22734		2.48996	2.81651	3.39666	0.66115	3.56458	0.722224	2.965		1.97516	1.40299	2.05926		3.92551	3.31229		4.01643	3.32592	1.94101	2.87129	2.89701	4.68337
TraesCS4D03G0740700.1	0.171557	0.350368	0.315752	0.173747		0.216939	1.51202	0.710753	0.861507	0.857888	0.611591	0.595846	0.912306	0.171036	0.166271	0.667018	1.22853	0.914795	0.479952	0.23592	0.471469		0.106639	0.547476	0.517931	0.354117		0.056018	0.100678	0.03251	0.067851	0.113043	0.067819	0.07258		0.011368	0.029693	0.023759		0.041289	0.047692		0.023307	0.02985	0.050503	0.018287	0.039394	0.02299
TraesCS4D03G0779200.1	0.026436	0.012659	0.01374	0		0	0.294934	0.466636	0.563352	0.541661	0.103699	0	0	0.065803	0	0.173236	0.170736	0	0.111019	0.133666	0		0	0.077639	0.261623	0		0.017823	0.014295	0.009838	0.006443	0	0.017732	0		0	0.015881	0.086783		0.151677	0.117795		0	0.376267	0	0.158064	0	0.075521
TraesCS5A03G0025800.1	7.34188	5.43176	7.85061	4.54327		1.63117	1.59754	1.41933	2.02172	5.29093	3.96321	2.75712	4.4581	1.4086	0.978788	0.705514	1.10978	2.49111	2.08322	1.73766	3.35951		0.641668	2.28019	4.00846	1.11615		0.81277	0.539245	1.75396	0.289473	2.67916	0.217629	0.714171		1.12746	1.23867	0.896963		0.765892	0.713417		0.362284	0.968522	0.336301	0.469155	0.359166	0.466387
TraesCS5A03G0050500.1	4.85686	3.28708	3.32176	5.82157		2.101	1.90461	2.60543	1.8519	3.78323	2.88993	2.84164	2.52691	1.17268	1.47671	1.63526	1.06079	0.846466	0.712326	0.385887	1.10275		2.31748	6.26401	5.19224	3.10388		1.39768	1.19347	1.36256	0.68258	2.07144	0.563211	2.06509		1.26286	0.773682	1.157		3.57118	3.23183		3.01562	3.55394	1.94264	2.7272	2.54011	5.08366
TraesCS5A03G0146100.1	1.52117	0.276604	0.756803	4.80251		0.759328	0.233695	3.28415	4.99847	4.08848	5.91896	7.29808	12.6437	2.74291	0.185764	2.31021	4.00073	2.24709	2.31708	1.93326	2.77923		15.3115	1.37294	3.58534	9.52891		22.4397	7.6231	1.63789	2.73804	1.13442	1.53995	1.34734		0.305986	0.317201	1.2529		20.0822	24.8129		0.742221	1.69588	3.37356	1.51253	0.005969	0.182204
TraesCS5A03G0223200.1	157.839	205.678	133.456	97.5167		162.893	145.674	133.602	107.899	362.211	384.091	251.737	96.0611	162.026	163.023	149.301	135.971	269.881	255.218	215.1	82.2752		45.2769	142.759	161.606	35.7695		31.8498	25.5159	44.1743	46.3254	119.328	40.8946	65.2038		39.7023	22.9206	29.8428		57.1863	64.0904		24.8435	25.9545	20.0522	18.3655	19.6588	33.9538
TraesCS5A03G0314100.2	6.42851	5.65512	4.18056	6.25451		5.79364	3.91279	5.92559	5.88293	4.84804	4.20189	4.09344	5.1677	5.91365	5.94126	6.76941	4.24414	3.53629	3.82364	4.46513	3.78862		5.62921	12.9798	14.0514	6.87631		5.67977	8.05259	5.93205	3.00359	6.02728	1.83669	5.04804		3.36678	1.47675	2.07787		7.638	4.96756		7.69154	7.44785	3.38274	5.09669	5.53126	7.4702
TraesCS5A03G0348600.1	3.17836	3.73414	2.86686	3.23096		3.35708	2.50867	2.79686	3.41317	5.88586	6.70764	3.73105	1.7059	3.8461	3.22364	3.40069	2.72691	5.37374	6.56527	6.47524	1.80333		3.35561	5.95631	6.12286	3.70812		1.52638	1.71527	3.11877	0.641131	2.39473	0.232501	1.39009		1.37335	1.14256	1.68553		2.48324	2.22155		2.49252	2.68951	2.13424	1.98154	2.16348	3.18595
TraesCS5A03G0353700.1	0	0	0.047728	0.006383		0	0.032111	0.03172	0	1.22644	1.5289	2.11996	1.41314	0.07178	0.055273	0.031693	0.047318	1.86769	2.53718	3.55947	2.24822		0	0	0.049055	0		0	0	0.013622	0	0	0	0		0	0	0		0	0		0	0.016123	0.012356	0	0	0
TraesCS5A03G0394500.1	8.17658	7.8179	4.71866	8.85943		4.86566	5.08537	4.25044	4.74082	4.01336	3.32831	2.89009	3.6946	5.13595	5.27218	4.6831	5.61412	1.9261	2.38844	2.68245	2.82812		8.93501	9.61352	10.0248	8.132		2.50054	1.81194	1.45863	0.994664	2.05285	0.551051	2.1819		1.40084	0.969419	1.05271		8.88883	7.08409		5.14598	4.70901	3.83379	4.18904	2.93654	6.25249
TraesCS5A03G0398400.1	7.75635	15.5643	3.55986	3.09721		8.01537	10.4144	13.9202	10.715	9.25482	6.12737	1.38739	0.057451	9.95979	12.5065	11.4587	11.1174	9.08472	6.31619	1.38758	0.068863		2.55293	8.48106	5.97811	4.31147		0.016345	0.040845	0	0.013128	0	0.012332	0		0.128768	0	0		0.022779	0		0	0.051348	0.03935	0	0.005046	0.045003
TraesCS5A03G0465500.1	23.7786	21.0127	21.3578	25.9654		3.86594	4.11501	4.48383	8.14503	4.03864	2.22423	1.72746	1.21917	3.99846	3.73841	5.04096	5.82572	4.26331	3.27464	2.30575	1.52279		0.199419	12.865	11.2291	0.096916		2.46004	14.8277	18.1593	1.297	1.92483	2.44594	5.86167		0.086932	0.087476	0.080786		0.228787	0.342507		0.122872	0.075333	0.071296	0.097088	0.168361	0.074088
TraesCS5A03G0474700.1	47.2725	36.2049	28.1874	43.3207		46.0687	34.1284	51.2371	62.0345	72.7611	105.61	110.374	118.948	41.937	27.0436	55.7834	55.0017	83.0449	73.5456	85.996	56.441		8.14043	32.6401	34.4432	6.30294		3.74776	3.9557	42.1988	11.2328	10.3654	10.5251	5.47513		6.02532	4.44058	9.18299		10.7241	11.2404		0.96372	1.69667	4.06687	1.43606	3.13961	2.04977
TraesCS5A03G0600000.1	11.312	10.3134	12.9453	16.4076		4.07573	2.00585	2.61411	3.65663	4.91397	4.85579	4.84699	4.49152	3.69508	3.122	2.37274	3.09719	4.90343	6.12396	6.60536	3.44967		3.26536	6.99163	7.05287	5.54435		0.032319	0.169186	0.421596	0.017004	0.080901	0.03743	0.03617		3.59059	2.59844	3.26298		4.24814	6.03632		2.98698	2.75884	2.66858	3.55378	4.9141	5.99643
TraesCS5A03G0626300.1	6.96177	2.7816	12.6661	8.43764		1.80155	1.25438	1.46582	2.05864	13.2988	11.7642	7.2867	6.55752	0.979657	0.907196	1.10641	0.57838	7.12876	8.34774	3.86516	1.45502		1.2432	5.01576	7.08799	0.584416		1.71258	1.43825	2.19671	0.334229	0.217896	0.132085	0.234707		0.441726	0.886719	1.18793		0.949132	1.34363		0.342081	0.623538	0.67306	0.759306	0.754505	0.293318
TraesCS5A03G0657400.1	8.34592	7.70734	6.04154	7.65624		0.573844	0.878044	0.847962	1.0134	0.232622	0.051249	0	0.067047	1.02441	0.863995	1.11812	1.26103	0.30116	0.171761	0.103105	0.031474		0	2.82785	2.84821	0.013399		0.009401	0.029059	0.009952	0.003763	0.018718	0.014635	0.033175		0	0	0		0.015425	0.038378		0.004239	0.026087	0.012769	0.054318	0.00709	0.015137
TraesCS5A03G0728000.1	5.0165	6.11305	4.93907	4.80585		3.33483	2.79428	4.43136	3.27491	6.07528	5.63109	3.90806	0.911769	3.98392	4.09931	4.02755	3.6727	5.24219	5.10841	3.48703	1.23181		3.46492	4.83638	5.69861	3.74982		1.5432	1.3968	1.61236	0.631663	1.46694	0.32426	1.19678		0.970338	0.908259	1.07317		2.99265	1.91436		2.4112	2.08572	1.45957	1.40756	1.5257	2.06815
TraesCS5A03G0751600.1	0.011749	0.006057	0.031618	0.015215		0	0.051924	0.076918	0.027888	0	0	0.045319	0	0.029028	0	0.025672	0	0	0	0	0		0	0	0.04656	0		0	0	0	0	0	0.017546	0.00588		0	0	0		0	0		0	0.01313	0	0	0	0
TraesCS5A03G0801700.1	4.58107	6.68014	2.23994	1.57246		2.47554	2.0945	2.30684	1.92086	4.07593	2.84456	2.79949	1.77307	2.70816	2.79137	2.53243	2.52181	5.19443	3.28284	3.95312	1.11735		2.15974	2.23894	2.48364	1.72513		1.14324	2.30095	4.36486	1.00534	0.208039	0.184099	0.311821		1.45795	0.939921	2.14246		4.27959	5.58308		1.21338	1.63726	0.738232	1.32748	0.907199	3.10334
TraesCS5A03G0961400.1	0.762022	0.807329	1.8657	2.71866		0.4497	0.341586	0.28146	0.120916	6.64881	12.9654	14.1988	22.2863	0.254071	0.434796	0.223067	0.082505	3.68457	9.54598	16.7869	13.7953		0.241372	2.63932	2.54263	0.299993		0.099513	0.169219	0.348279	0.042154	0.283903	0.052443	0.146038		0.199293	0.291769	0.374061		0.041325	0.121436		0.052028	0.550839	0.143479	0.779187	0.244916	0.426952
TraesCS5A03G1038800.1	11.891	12.1565	21.5309	18.4207		10.8841	7.56707	13.3263	16.6126	12.8787	12.8256	14.5576	14.962	10.8493	9.78004	12.266	12.577	14.132	14.3315	14.165	10.4575		21.4801	30.5661	32.2021	35.72		5.55237	5.77564	1.78659	4.13878	3.6877	1.63466	1.48201		3.39311	2.24984	7.26933		5.54812	4.01823		14.3757	18.8075	12.1814	10.6588	3.11153	4.32359
TraesCS5A03G1089000.2	0.062995	0.052494	0.063024	0.04318		0.191125	0.063895	0.094673	0.08118	0.991883	1.99673	1.3102	0.292687	0.204926	0.109991	0.064386	0.094164	2.52662	4.2792	4.37776	1.68487		0	0.045424	0.242995	0.058481		1.70234	2.76273	2.28696	0.937071	1.96714	1.27653	1.51117		0.011134	0.004635	0.04298		0	0.008916		0.027322	0	0	0	0.076983	0.008408
TraesCS5A03G1153400.1	0.21291	0.628942	0.131436	0.126674		0.468787	1.02411	1.16941	1.88444	0.103043	0.41407	0.16176	1.50376	1.01378	0.660271	0.919937	0.640764	0.137862	0.31767	0.442224	0.150019		0.291328	0.536579	0.488236	0.444317		0.015007	0.013632	0.077059	0.020201	0.014552	0	0		0.095319	0.02272	0.030074		0	0.038411		0.025701	0	0.075415	0.030953	0	0
TraesCS5A03G1194100.1	0	0	0	0		0	0	0	0	0	0	0	0	0	0	0	0	0	0	0.117058	0		0	0	0	0		0	0	0	0	0	0	0.024178		0	0	0		0.012336	0.170072		0	0	0	0.046788	0	0
TraesCS5B03G0020400.1	13.6038	6.20223	6.79109	14.8557		0.910538	0.95411	1.92648	2.0846	3.48031	4.5357	6.6285	10.1223	0.981083	1.36853	0.67585	1.36058	4.46148	3.20643	4.33503	7.55225		0.820158	5.14025	6.97722	1.9439		1.3933	1.17603	1.47079	1.41221	3.97412	1.23058	1.39659		2.2484	2.14145	1.46014		0.681406	0.696946		0.316464	0.724508	0.57331	0.375633	0.244603	0.428123
TraesCS5B03G0040100.1	2.77482	2.23498	2.03871	3.80761		1.39914	1.39567	1.3789	1.02169	2.22359	2.96506	1.34264	2.30489	2.09291	1.48172	2.15629	1.61857	2.2044	2.06177	2.27054	1.63944		3.39794	4.0064	4.00256	3.87358		1.33806	1.40076	1.38752	0.928753	1.7216	1.02291	0.979396		0.974884	0.505983	0.983585		3.39987	2.76497		2.54222	0.726353	1.70002	0.508471	2.13059	1.34573
TraesCS5B03G0148400.1	1.97562	0.812872	1.54736	10.6214		1.25341	0.086681	2.57387	3.82516	2.8138	4.42343	6.71803	11.9496	2.76807	0.424498	2.89761	3.01863	1.56929	0.91784	1.39972	3.14726		23.1772	3.22885	7.88588	17.505		66.8146	15.0357	0.293469	5.10744	2.98508	2.15438	1.37357		0.848009	0.438989	6.57091		23.7395	50.9313		2.83056	4.84969	8.2763	6.19788	0.068054	0.085799
TraesCS5B03G0238100.1	134.343	146.257	102.862	78.8016		67.4381	58.24	55.4476	45.4189	200.859	203.555	118.833	34.4474	68.5455	72.9862	66.6696	55.529	154.455	152.229	96.9539	26.1729		45.6157	65.9627	70.1764	44.3506		22.5385	17.759	21.3064	39.8652	138.551	39.0511	77.8879		22.0879	12.4899	20.6356		50.9709	40.2382		24.9521	27.6392	20.2957	21.5668	19.6978	35.8839
TraesCS5B03G0334700.2	4.6819	3.89088	2.7054	4.29354		2.78817	1.96476	2.18532	2.46272	1.82084	1.71325	1.46225	1.53425	2.89507	3.13326	2.5264	2.80197	1.68778	1.40851	2.08028	1.3651		3.17513	7.1426	5.77514	4.45975		2.62425	2.88797	2.88421	1.01414	1.8061	0.57678	1.33263		1.47681	0.938846	1.09338		3.52713	1.85458		4.14932	2.96253	1.18853	1.53817	1.82981	3.53689
TraesCS5B03G0340600.1	4.56907	4.92953	3.15579	3.83482		3.73977	4.37471	3.98802	3.45334	5.67398	8.58438	4.61339	2.03647	3.84321	4.34896	4.01549	3.9471	5.6016	7.7588	7.25208	3.16317		4.16192	6.30386	4.94283	4.09046		1.8164	2.54476	3.0536	0.823157	2.72306	0.429226	1.85147		2.60872	1.8748	2.67835		2.3722	2.38967		3.00114	3.02552	2.72776	2.38048	2.40918	2.7249
TraesCS5B03G0343800.1	0.015268	0	0	0		0	0	0	0.036221	0.267162	0.133411	0.313114	0.11417	0	0	0.033359	0.049775	0.567568	0.732132	1.96837	1.26192		0	0	0	0		0	0.005811	0.013533	0	0	0	0		0	0	0		0	0		0.017038	0.033891	0	0	0	0
TraesCS5B03G0389600.1	6.28909	7.21542	3.76461	6.46527		3.88129	2.13998	2.45708	3.19174	2.34203	2.61425	3.01242	1.95311	3.29521	3.14021	3.12424	2.90818	1.46923	1.58157	2.14591	2.10129		5.0975	7.09393	7.29189	5.22268		1.85333	1.22352	0.957646	1.29577	1.64789	1.2039	1.88		1.40228	1.00555	0.878421		5.34085	4.55655		3.20888	2.46845	2.63593	2.19903	1.36147	2.36729
TraesCS5B03G0395300.1	9.48254	20.9896	4.92383	4.04204		9.37505	12.4973	15.5697	12.6336	8.60684	3.4872	1.3153	0	11.0671	14.0011	14.9334	13.7608	6.85889	5.63105	1.64249	0.054543		2.90172	8.19344	6.37727	4.85384		10.1954	13.3512	12.9563	8.85095	18.6245	10.71	11.4204		0.160855	0	0		0.006069	0.018608		0.088587	0.06225	0.01597	0	0.019725	0.057468
TraesCS5B03G0471500.1	57.0787	30.3108	14.8685	40.7463		14.2035	19.5327	15.9382	20.8977	20.5795	24.8634	26.3264	37.2258	26.3971	22.4579	25.9812	27.9729	43.2017	35.1447	42.4115	28.6299		3.50991	22.625	25.2343	8.15312		3.34349	3.0254	13.6676	3.86496	8.64047	3.1483	5.02008		1.48889	1.34325	2.31014		7.07064	4.02431		0.798445	5.34646	4.5714	4.04123	1.6532	2.07684
TraesCS5B03G0616600.2	14.1034	13.2913	16.4158	24.8429		5.9248	3.37767	3.24996	5.48801	4.20622	4.30797	3.57545	3.08965	4.72221	4.30653	3.99981	3.87487	3.02898	3.36871	3.05678	2.34737		3.16239	11.6648	9.73151	5.32089		5.07453	12.4214	8.04059	3.4074	7.96718	1.68536	10.6774		4.08558	3.46783	2.58015		3.77259	4.80406		5.47218	3.06555	2.73551	3.67496	5.26784	7.40624
TraesCS5B03G0645000.1	2.93388	0.752034	3.58123	4.46758		0	0.391207	0.521369	0	0.561688	1.88809	2.03993	1.71244	0	0.344198	0.311987	0	3.33033	2.01886	1.17633	1.72105		0.522651	5.43752	3.79367	0.752369		0.540539	0.402753	0.04057	0	0.031064	0	0.113877		0.117555	0.42823	0.213775		0.102963	0		0.153354	0.106242	0	0.200029	0	0.107489
TraesCS5B03G0692300.1	3.68565	3.64146	2.92181	3.28596		0.554494	0.709908	0.691856	0.770344	0.099495	0.123942	0.262503	0.188733	0.934529	0.880843	0.984278	0.830112	0.071295	0.06369	0.047012	0.05515		0.210681	1.83919	1.15446	0.450429		0.110892	0.100101	0.105137	0	0.032897	0.016912	0.04772		0	0	0.004128		0.475228	0.397496		0	0.082506	0	0.030574	0	0.101529
TraesCS5B03G0772500.1	6.24243	6.88518	6.25785	6.48642		2.39161	2.15734	2.90277	3.4166	5.15216	5.6975	4.51944	1.35926	2.81684	2.20021	2.94973	2.74998	3.68282	4.30721	2.47723	0.938482		3.95285	6.88139	5.15986	3.84987		0.033634	0.276344	0.455358	0.069835	0.159409	0.146777	0.316908		0.84527	0.424322	0.764193		1.72921	2.00531		1.76602	2.18941	1.27736	1.16678	1.25182	1.92798
TraesCS5B03G0785000.1	0	0	0	0		0	0	0	0	0	0	0	0	0	0.043312	0.123938	0.037106	0	0.023983	0.028846	0		0	0	0	0		0	0	0	0	0	0	0		0.006563	0.006802	0.030379		0	0		0	0	0	0.010464	0	0
TraesCS5B03G0834900.1	4.35989	5.80261	3.30314	1.36469		2.17689	1.78918	2.07603	2.54698	13.0211	14.3497	6.46448	4.22283	1.23214	0.969015	0.875068	0.828853	2.22368	2.87789	1.40867	0.397486		1.58029	2.21386	2.07264	1.16443		0.493088	1.20695	2.58551	0.374114	0.27067	0.046208	0.38533		0.106999	0.042574	0.060435		0.473446	0.626934		0.178838	0.600395	0.32737	0.645347	0.234832	0.757564
TraesCS5B03G1011500.1	0.33179	0.452342	0.808319	1.8069		0	0	0	0.144879	6.58274	15.1777	11.9287	13.3513	0	0.341936	0.13442	0	6.44253	16.7538	32.4965	16.5018		0.084114	0.194615	0	0		0.042036	0.114921	0.346186	0.076138	0.082245	0.062546	0.094271		0	0.117846	0.075181		0	0		0.042999	0.151644	0.144347	0.202092	0.056836	0
TraesCS5B03G1091000.2	11.7884	10.1367	26.3048	40.2989		8.62298	6.10579	8.67888	11.5268	9.91714	10.901	15.5323	14.0059	6.39915	5.69591	6.48073	7.00653	8.14655	7.1864	9.75026	4.3055		16.5431	22.4895	24.4874	27.6754		3.6626	3.40326	2.65964	3.23049	2.63913	1.44629	1.75219		2.28576	1.74364	4.31361		2.18151	1.42508		9.14254	13.0552	10.7489	9.79725	4.68553	6.43783
TraesCS5B03G1151200.1	0.613982	0.419321	0.665349	0.661328		0.412062	0.133612	0.194841	0.272461	2.16712	2.933	1.98093	0.620572	0.082649	0.027439	0.033811	0.094672	2.03042	2.59713	3.84494	0.847198		0.05669	0.644513	0.197947	0.232107		0	0.128976	0.918485	0.078824	0.163061	0.13109	0.28338		0.008042	0	0.012811		0.010073	0.04185		0.040958	0.0086	0.054018	0.022245	0.219211	0.153437
TraesCS5D03G0035900.1	8.5395	5.14636	3.44896	5.34843		1.84753	2.52834	2.80442	2.64688	5.31246	7.04032	5.43598	5.84359	2.03309	1.83048	2.45356	2.97883	5.09418	4.45963	3.88598	3.95214		1.86616	4.35563	4.76372	2.67002		0.034648	0.449365	0.13819	0.105383	0.132451	0.136794	0.110396		1.92427	1.38503	1.27592		1.97652	1.59488		0.834103	1.70012	0.700412	1.08698	0.519629	0.823917
TraesCS5D03G0063000.1	2.96904	2.39916	2.28233	2.9579		1.65107	1.42954	1.96056	1.88707	2.90086	1.23762	2.64333	1.82863	1.85381	1.834	1.56748	1.3514	2.81372	2.34892	1.96608	1.53155		3.12649	3.66777	3.03048	3.33528		1.10408	1.18793	1.32287	0.761511	2.12659	0.945575	1.88805		1.14546	0.572162	1.13096		2.75219	2.65065		2.41673	2.6271	1.95742	2.05548	1.9591	2.66231
TraesCS5D03G0168200.1	2.14862	1.2364	1.32063	10.3139		1.09822	0.372464	4.83992	7.17093	5.48904	8.17118	14.1383	21.8381	1.5507	0.345623	3.69165	4.42463	2.85529	2.26285	2.86674	4.15183		16.3161	2.42084	8.02028	10.7985		51.7293	9.68624	0.448935	6.25825	1.37788	2.58429	1.22916		1.1647	0.423942	4.11213		27.3916	48.4373		1.82694	2.49966	4.00489	2.49469	0.044048	0.108429
TraesCS5D03G0237700.1	226.774	279.499	162.706	104.582		109.959	101.245	97.2226	81.2882	241.927	255.097	166.493	65.7763	117.185	125.783	129.031	106.851	215.014	207.913	157.083	62.4371		46.7504	114.077	122.321	41.1109		34.907	29.4971	66.9732	51.7055	196.017	41.5143	97.1551		35.0821	27.1042	37.7215		52.1269	53.8204		21.1427	20.6616	20.2255	18.835	19.7361	37.7351
TraesCS5D03G0314600.1	3.32197	3.14646	2.76888	3.41436		2.11328	1.91365	1.6338	1.91415	1.62591	1.68238	1.17747	1.45559	2.02363	2.26301	2.07404	2.01467	1.78213	1.41769	1.50531	1.11541		3.02074	5.15708	6.61025	4.35133		2.28148	3.07215	2.40745	1.13029	2.24032	0.550815	1.96407		1.69979	1.10042	1.50175		3.14138	2.21224		2.80999	2.45597	1.42462	1.84509	1.77878	2.80941
TraesCS5D03G0333600.1	4.0895	4.66531	2.58998	3.17938		3.67008	2.98448	3.21489	3.21466	6.96144	7.99867	5.77276	2.02213	3.69962	3.42704	3.60612	3.10989	5.96367	5.84812	6.40471	1.70169		3.7921	6.23753	4.95451	3.99496		2.69916	4.19957	4.44384	3.38228	5.03617	1.45155	4.49126		2.90802	1.97163	3.61532		3.76061	3.00744		2.53011	2.526	1.7296	1.84027	1.94738	3.61085
TraesCS5D03G0339000.1	0	0	0	0		0	0	0.066853	0	0.35418	0.510348	1.26125	0.665485	0	0	0	0	0.684915	1.67357	3.5547	1.78472		0	0	0	0		0	0	0.064479	0.017168	0	0.030186	0		0	0	0		0	0		0	0	0	0	0	0
TraesCS5D03G0370700.1	5.78712	12.7545	3.85804	2.60938		8.86132	7.83393	11.4862	8.25404	4.88035	1.89408	0.489107	0.168632	9.50534	9.8897	10.5355	8.56105	2.93369	3.0085	1.39501	0.066784		2.55659	6.40443	4.60813	4.26336		0.008929	0.029571	0.020555	0	0.010966	0	0		0.191689	0	0		0.0934	0.118073		0.236714	0.05703	0.0377	0.059915	0	0.077645
TraesCS5D03G0373800.1	10.0138	9.82013	6.58241	12.194		5.84705	5.27592	5.52835	4.77562	5.15899	6.30244	5.25926	4.41954	5.8393	5.97704	5.00875	4.80538	2.91997	3.92627	4.85628	3.32933		8.62837	12.4711	11.526	8.81413		3.17005	2.30892	1.96113	1.49214	2.67097	0.672324	3.61051		1.76934	1.3641	1.45864		7.50046	7.16833		6.94588	5.96779	4.10915	4.81648	3.6341	8.11126
TraesCS5D03G0430300.1	24.8476	23.2603	19.1002	23.9211		4.70759	5.08582	5.78679	10.7471	3.79839	2.88757	1.95387	0.853442	7.79464	7.85268	9.7511	10.7863	4.21633	2.96027	2.81763	0.996865		0.115694	15.5014	10.8311	0.062087		0.0678	0.094167	0.053673	0.083358	0.086541	0.027416	0.034585		0.115114	0.007477	0.0287		0.05568	0.112135		0	0.027009	0.0586	0.075704	0.035215	0.032292
TraesCS5D03G0438700.1	124.407	71.3757	37.4873	85.3312		37.8585	31.2269	30.4129	31.0376	61.7019	84.5682	110.166	162.998	45.8997	28.34	41.1884	34.409	86.9991	74.7641	86.7271	85.9243		5.93307	79.8916	75.8178	13.3379		3.46363	5.95795	42.3228	8.89457	10.1523	8.7411	8.20509		4.39222	3.09979	3.80743		16.5201	7.92898		1.89034	2.2301	2.74054	3.14897	5.56404	5.06737
TraesCS5D03G0565200.1	7.58543	7.80181	8.96835	11.52		3.38135	2.48508	2.52771	2.473	5.53143	6.34442	8.05618	8.43006	3.29391	3.13684	2.48614	2.53169	3.95825	6.08829	6.19062	5.11919		2.88964	7.56912	5.44564	4.85235		4.06893	7.47946	5.00102	2.97995	8.08581	2.50814	10.6314		3.03933	2.36774	2.19172		3.46397	4.30959		3.9229	3.33205	2.09978	2.70275	5.02792	4.86718
TraesCS5D03G0594600.1	5.53241	1.20696	13.4403	6.22733		0.744972	0.305146	1.09504	0.651309	2.40729	2.49701	2.87853	2.73199	0.486854	0.708159	0.814606	0.3187	3.81668	2.60415	1.89039	0.969911		0.420245	3.15145	3.3066	0.122558		0.051014	0.052951	0.062882	0.013698	0.018227	0.013957	0		0.248293	0.261779	0.140021		0.328942	0.381362		0.153712	0.205366	0.225939	0.272595	0.058653	0.131418
TraesCS5D03G0626900.2	6.75541	7.29597	5.11673	4.92332		0.501929	0.74882	0.690269	1.23514	0.163701	0.103919	0	0.029521	0.929042	0.851027	1.20071	1.40796	0.452073	0.165285	0.199594	0.106867		0	3.1458	2.99424	0		0	0	0	0	0.004908	0	0		0	0	0		0	0		0	0	0	0	0	0
TraesCS5D03G0699100.1	5.77525	6.50288	5.48096	5.3184		3.37989	2.9495	3.67774	2.99735	5.23647	6.06953	4.15287	1.2148	4.27535	3.88948	3.78676	3.4939	5.65037	5.35652	3.93745	1.19792		2.51149	5.16371	5.71991	3.26173		1.41015	1.25092	1.61971	0.503741	1.5314	0.321657	1.48903		1.29738	0.984878	0.896099		2.57532	1.71871		2.40091	1.84611	1.23438	1.40237	1.17242	2.28932
TraesCS5D03G0712800.1	0	0	0	0		0.034302	0.026143	0.025818	0	0.03446	0	0	0	0.05846	0.022577	0.025849	0.038679	0.046488	0	0.030076	0		0	0	0	0		0.030778	0.044303	0.009803	0.025102	0.067166	0.01788	0.062627		0.047657	0.008084	0.011084		0.06754	0.02655		0.022343	0.013218	0	0	0.041092	0.011584
TraesCS5D03G0759400.1	3.401	5.07388	3.47138	1.92272		2.67252	2.43275	1.7823	1.68255	3.58555	3.28982	1.86989	0.971554	2.83909	2.66592	2.53308	1.85842	4.26945	4.99869	4.10474	2.07826		1.24576	3.9039	2.22691	1.6658		0.905983	1.45888	1.04438	0.839243	0.455567	0.299102	0.224678		0.897487	0.567331	0.916293		1.90553	2.52336		1.00838	1.03807	0.913286	1.37152	0.494611	1.58685
TraesCS5D03G0916400.1	0.615731	0.119519	0.810523	2.38659		0.36917	0.139042	0	0.286709	5.02879	8.51608	5.63362	10.6508	0.462885	0.112809	0.265981	0.191197	4.08766	9.74628	11.1486	8.05025		0.113843	0.149988	0.359949	0.077953		0.063988	0.118126	0.199489	0.138577	0.113751	0	0.061123		0.175699	0.055565	0.068383		0	0		0	0.537747	0	0.198763	0.028147	0.21952
TraesCS5D03G0983300.1	12.3845	11.1482	33.6916	38.5462		10.1658	8.84839	13.1793	16.2668	13.716	13.8913	18.8475	24.2865	8.17797	8.27059	10.74	10.3087	13.4139	12.5524	15.6362	10.3722		23.069	41.3156	37.9536	28.3918		3.52748	2.40545	1.11005	2.86306	1.67924	1.18046	0.681878		1.71467	1.45075	7.5353		2.52756	2.99363		12.3025	19.2748	11.9733	10.155	2.71276	3.56557
TraesCS5D03G1045300.1	0.114675	0.176019	0.143383	0.115062		0.037325	0	0.140442	0.032847	2.38635	3.99186	2.82787	0.635392	0.158966	0.098111	0.0281	0.042012	4.70258	7.55184	7.76765	2.65022		0.044384	0.325243	0.598466	0.140716		0.014207	0.209342	1.24608	0.013994	0.04433	0.031975	0.128566		0.007313	0.003538	0.010989		0	0.074929		0.029151	0	0.086	0.067679	0.240742	0.189966
TraesCS6A03G0200000.2	12.8314	11.764	12.916	23.6138		17.4538	11.2993	15.7757	14.3226	8.31808	6.7921	4.27708	3.97004	15.8314	10.4583	10.8929	11.6894	7.04042	5.38379	4.95746	2.57763		15.3347	17.8704	20.1878	16.328		7.05013	6.38822	3.99625	5.48288	7.36964	3.79834	8.24105		4.33088	3.11857	3.71849		0.007643	0.039603		11.6401	12.4445	10.049	10.91	5.27064	11.0285
TraesCS6A03G0221600.1	18.197	11.2832	9.38889	5.51554		8.7182	5.83126	6.43085	5.38484	8.65418	4.70836	5.39099	2.03958	8.59623	4.13415	7.0587	4.69577	8.91809	6.56546	4.88642	2.57167		6.13667	9.81143	11.2215	4.93526		9.32936	8.55637	7.80791	12.2998	7.53103	13.1786	10.9868		3.3327	3.64002	2.91178		7.53289	3.45684		5.68652	3.82291	3.77748	4.68905	5.36456	6.74772
TraesCS6A03G0375500.2	26.7183	37.7925	30.5835	36.0461		13.9093	10.544	10.3714	11.0798	17.6625	9.83784	12.084	13.4287	14.3057	13.5274	11.1733	10.4497	26.3985	16.9586	12.6169	13.6342		3.92788	20.3605	27.5	7.03766		5.67986	14.3668	12.9693	8.87453	4.98143	9.26422	6.42951		12.8267	7.49499	9.58465		0	0		4.36961	6.86009	2.83582	4.15332	3.16982	3.58775
TraesCS6A03G0407100.1	43.5121	40.0848	39.5518	50.705		3.28894	4.76226	7.25912	12.0557	1.62077	1.03931	1.34667	0.933362	4.6936	6.37784	9.39694	10.2968	2.65756	1.46072	1.25234	1.86679		0.264681	7.85007	11.903	0.341797		0.151158	0.169841	0.15585	0.041848	0.026546	0.076133	0.070782		0.031099	0.041722	0.09253		0	0		0.099044	0.080486	0.40084	0.19357	0.102642	0.05029
TraesCS6A03G0421700.1	0.526073	1.28181	3.6088	1.3256		5.58482	7.27185	6.60907	12.3724	4.61674	1.71888	1.27042	0.911298	5.28534	6.24064	3.85529	5.90229	4.91265	1.93869	0.777855	0.800725		0	0.854878	0.365388	0		0.098886	0.07464	1.08086	0.288862	0.330031	0.17781	0.16693		0.206147	0.125267	0.080188		0	0.02709		0	0.096743	0.01842	0.056166	0.079448	0.021066
TraesCS6A03G0435100.1	0.010438	0.034935	0	0		0.208664	0.951433	0.940608	0.730836	0.138812	0.37208	0.366534	0.580116	0	0.046114	0	0	0.047897	0.155844	0.060924	0		4.09365	0.605563	0.914229	2.5368		0.009181	0.022149	0	0.014878	0.082996	0	0.149077		2.48325	1.75112	14.4663		0.007301	0.133608		1.79824	1.90818	2.29506	0.981899	0.298606	0.513813
TraesCS6A03G0547800.1	1.93257	1.83761	1.18031	1.56606		1.92775	1.63304	1.60009	1.18506	0.8538	1.23585	0.67812	1.57155	2.38972	2.42341	1.97059	2.11478	1.39491	1.08252	0.983569	0.784304		2.21462	3.42009	3.87958	2.04438		1.53376	1.58861	1.02632	36.2158	1.66045	37.3429	1.39681		1.6161	1.28131	0.974404		0	0		2.33486	1.53103	1.23264	1.55987	0.968625	1.97251
TraesCS6A03G0764900.1	0.851437	0.145433	4.09478	0.683225		0.390815	0.414208	0.526624	0.502301	0.310487	0.520112	1.1267	1.10252	0.066009	0.150449	0.115848	0.171674	1.35424	0.890872	0.603341	0.341045		0	2.21773	2.32534	0.109979		4.33378	3.98708	4.61737	3.26193	10.2736	2.33453	8.89618		0.029495	0	0		0	0		0.272434	0.059467	0.129569	0.142491	0.133436	0.271522
TraesCS6A03G0858900.2	22.4593	19.5044	40.5152	37.478		12.4924	12.4573	13.3688	15.3224	58.5235	63.3193	47.5431	39.5221	22.511	22.5919	21.1964	20.3708	87.0842	102.803	91.717	53.6607		8.18604	30.9174	31.9264	17.1009		8.98393	72.3703	55.5632	23.9409	48.5902	38.1847	55.3482		3.36838	2.0796	5.13574		1.24817	1.07847		9.48487	8.91599	12.8967	13.6906	24.7215	38.9541
TraesCS6B03G0268300.2	13.2432	12.367	14.1696	19.5883		13.6316	9.70964	11.1637	12.9183	7.87054	4.24034	3.50527	3.22061	11.7014	11.2797	9.73451	12.1602	5.56391	4.43955	4.31676	2.00954		11.3538	20.3929	22.8638	11.4072		5.4195	5.70604	3.48433	3.47796	4.55426	2.54809	4.41616		3.2553	2.39124	3.24986		10.4034	11.43		7.03174	8.24279	6.59245	6.70834	4.7617	7.97662
TraesCS6B03G0310200.1	74.1196	48.6696	27.7226	28.1738		3.91167	4.57991	2.97996	2.44699	5.31784	4.53542	1.7987	1.13175	6.17898	2.70905	2.70132	2.29098	3.8199	1.52603	1.68634	0.589553		3.6972	6.23342	7.90896	3.80385		6.19032	6.8298	6.62723	4.97533	10.802	5.54836	15.8371		2.03084	1.13906	2.41251		0.998154	2.71172		3.09149	4.89182	2.57976	3.06992	4.65939	5.72628
TraesCS6B03G0464000.2	8.10002	8.93413	8.57798	8.89079		5.05373	4.28759	4.98825	5.42151	12.5382	10.2046	10.6991	8.98508	5.0268	3.94988	3.12245	4.12091	13.5293	13.0242	8.0713	6.27094		2.03806	8.37368	9.7111	2.73026		2.84616	8.86457	6.34121	3.21354	3.63571	2.25385	2.93245		14.2651	7.36267	8.94658		1.36032	2.79008		1.28924	1.64778	1.28526	1.15891	1.28623	1.36683
TraesCS6B03G0497000.2	24.4539	28.6702	27.983	26.8804		4.69287	5.4376	6.09056	12.237	2.70936	1.97116	1.53242	1.36118	4.53774	5.77021	7.33675	9.84184	3.72089	2.75143	2.48783	1.87342		0.208956	6.09793	6.79943	0.222009		0.197249	0.232984	0.357994	0.138417	0.107651	0.082109	0.057594		0.107422	0.041811	0.085139		0.108045	0.184529		0.11006	0.079275	0.105238	0.077731	0.143086	0.087406
TraesCS6B03G0510400.1	0.448519	0.847306	1.09215	0.745526		8.7028	6.04368	7.74806	10.5542	0.60654	0.405919	0.954017	0.336329	5.54363	4.47364	2.81104	5.38489	2.88203	0.983511	1.18687	0.431907		0	0.207547	0	0		0.046598	0.08709	0.698862	2.71328	1.04341	2.02009	0.353345		0.03378	0.017059	0		0.088957	0.61244		0	0.034367	0	0	0.0706	0
TraesCS6B03G0559300.1	0.031566	0.02891	0.063984	0.038445		0.088754	0.18986	0.399676	0.186145	0	0.154532	0	0.147363	3.5535	7.54523	5.11147	5.97803	2.59509	4.30742	4.40798	4.2298		5.41839	2.19199	2.48384	1.84251		17.0965	20.5281	15.4305	10.8186	36.0658	5.61157	13.3202		3.65348	2.09144	18.3991		2.78996	25.1094		3.48061	5.12438	3.31574	2.78057	0.701389	1.02383
TraesCS6B03G0610700.1	2.26433	1.95315	1.6132	2.21163		1.91201	1.99428	2.13372	2.11816	2.11952	1.36367	2.05183	2.35809	3.14876	2.2047	2.24836	2.35792	1.58086	1.30322	1.58537	1.03471		2.15652	5.70374	5.96599	2.34051		1.73743	1.69299	1.75486	13.0153	2.58946	12.0474	2.35811		1.26082	1.00504	1.07534		2.6116	2.93341		3.18728	3.25149	1.74469	2.30347	1.84832	3.17864
TraesCS6B03G0910400.1	0.226617	0.039442	1.2282	0.342428		0.078669	0.119474	0.17722	0.126747	0.078356	0.262513	0.310168	0	0	0	0.058467	0	0.210295	0.393366	0.13532	0.057368		0	1.35288	1.44376	0.04026		0	0.083068	0	0.030155	0.021976	0	0		0.014797	0.043428	0.026299		0	0.030705		0.019904	0.211468	0	0.134573	0.027284	0.130944
TraesCS6B03G1027700.1	22.5961	28.0398	61.3464	32.0719		12.2415	12.0167	12.802	14.9747	63.1752	72.1481	60.8513	40.7844	19.3637	21.3585	20.4238	22.1554	57.7456	66.7724	65.9431	38.7992		11.4942	26.7426	26.8963	18.6457		10.9312	69.8369	53.0536	17.2129	23.9259	21.5406	36.4171		5.47215	3.58011	7.56919		8.0448	5.33549		11.989	15.1115	18.5167	24.3492	35.3345	61.3391
TraesCS6D03G0177300.1	46.2127	25.8303	12.944	14.7679		0.286161	0	0	0	0.296568	0.181576	0.683752	0.269321	0	0.513064	0.260731	1.43297	1.11742	0.543385	0	0		0.481804	0.550694	1.30447	0.651337		1.2609	1.04888	0.550484	0.39895	1.02511	2.89597	6.21651		0.603676	0.507318	0.642851		1.01165	0.304388		0.604584	0.117814	1.23975	0.640346	0.600399	0.744003
TraesCS6D03G0322600.2	33.366	42.4598	39.1151	36.5345		17.4253	20.2489	13.377	16.3997	32.7031	31.9477	40.5463	34.2961	21.375	22.9837	22.1223	22.6477	49.5845	46.8442	36.7301	29.968		7.37573	29.99	36.6982	10.5494		0.168456	0.255673	0.13393	0.107857	0.051089	0.066967	0.022543		27.8869	16.4181	22.4109		6.64663	11.7716		8.22884	10.445	3.99139	4.71662	8.86733	8.40502
TraesCS6D03G0343300.3	28.0429	30.3729	39.1453	35.1607		5.34275	7.31476	9.63883	16.0363	3.43959	2.20296	2.70085	1.83205	6.97392	9.4975	13.0191	16.5114	4.63455	2.8104	2.59456	3.6319		0.447956	7.38768	8.69927	0.447197		0.232851	0.356123	0.380601	0.178216	0.106861	0.065669	0.125422		0.14378	0.12406	0.078964		0.588202	0.891315		0.138293	0.142497	0.102777	0.092417	0.143618	0.128725
TraesCS6D03G0357500.1	0	1.31782	4.07096	0.922563		2.39047	0	2.19155	1.14435	0	0	0.635099	0	0.975536	1.01063	0	0	0.722921	0	0	0		0	0.652972	0	0.083927		0	0	0.418409	0.144375	0	0.140688	0.070628		0.045609	0	0		0	0.516764		0	0	0.05091	0	0.165096	0
TraesCS6D03G0376300.1	0	0.010906	0	0		0	0.055594	0	0.119811	0.123771	0.098944	0	0.051741	3.29522	4.74783	3.62107	3.93751	3.99729	3.906	5.36463	5.06539		2.98728	0.09384	0.326091	1.2265		4.71723	3.98	1.23358	1.09516	0.392176	1.63187	0.364149		7.53303	4.85039	19.2976		9.59158	43.3945		1.23243	1.51822	1.20773	1.00728	0.271631	0.934114
TraesCS6D03G0463700.1	3.68613	3.07192	1.81683	2.92084		3.82388	2.72749	3.0447	2.13769	2.86523	2.07621	2.52487	3.00589	3.70095	2.60194	2.80577	2.36337	2.69634	1.89504	2.1753	2.18079		2.19397	5.96435	5.50478	2.87306		2.01034	1.70953	1.8251	36.6783	2.83268	46.0172	2.59223		1.80786	1.56479	1.41039		6.29904	12.5623		2.87173	2.83561	1.89716	2.5886	1.41162	3.21099
TraesCS6D03G0648100.1	0.30372	0.104081	1.22847	0.210709		0.089563	0.271793	0.268867	0.143738	0.178041	0.119274	0.469407	0.594706	0	0.057303	0.066339	0	0.178959	0.254653	0.230006	0.195041		0	1.5947	1.05542	0.078458		0.098851	0.21961	0.471088	0.274033	0.064588	0.189093	0.015479		0.049993	0.052521	0		0.017517	0.24283		0.143678	0.255074	0.14624	0.103567	0.199113	0.322767
TraesCS6D03G0729100.1	46.2157	48.379	74.0604	72.9856		17.8505	15.6372	18.0819	20.7892	73.8442	77.836	63.6846	46.7118	19.0426	20.5491	20.5007	22.1345	82.8775	101.627	94.2926	53.1943		16.7589	38.9714	36.4121	27.503		6.8345	19.4744	15.0801	17.7451	28.0079	24.112	37.092		6.28236	4.30303	11.147		12.376	8.8054		14.8772	16.0844	20.7183	25.3243	34.1848	60.9861
TraesCS7A03G0403400.1	4.23572	6.5864	5.31608	1.46886		5.54806	7.1565	5.1223	4.8768	9.1989	6.73729	5.75034	3.27554	7.2216	9.55783	6.70894	8.05874	13.7705	10.2515	6.05993	3.35128		1.32779	6.36581	9.33707	0.968666		0.80943	5.05828	3.40988	0.840566	0.541563	0.159695	0.40782		0.553303	0.38748	2.84147		0.145658	0.314233		0.607019	0.831499	1.6563	1.52859	0.780589	1.5787
TraesCS7A03G0422900.1	0.095991	0.146333	0.432219	0.603064		0.088594	0.134438	0.132986	0.142233	0.792668	2.47819	7.31517	7.3504	0.224835	0.226844	0	0.096754	1.77077	0.819029	0.758713	1.35108		0.722093	0.206626	0.291016	0.678079		0	0	0	0	0	0	0		0	0	0		0.028018	0		0.066673	0.105046	0.073479	0.105515	0.006375	0
TraesCS7A03G0483700.1	1.46132	1.83445	0.671862	0.28949		1.45082	1.21082	1.61219	1.3156	0.837088	0.602794	0.113497	0.028942	1.12785	1.01062	1.15989	1.11686	0.699171	0.433645	0.12072	0.025578		0	1.36909	1.11234	0.019335		0.049027	0.021333	0	0	0.013208	0	0		0	0	0.011406		0	0.019182		0	0.043017	0	0	0	0
TraesCS7A03G0493300.1	0.089929	0	0.171616	0		0	0	0.282206	0	0.630384	0.300416	0.481462	0.460074	0	0.115172	0.13588	0	0.134419	0.257257	0	0		0.115759	0	0	0		0.357193	0.228183	1.25373	0.150114	0.088907	0.341458	0.032766		0.887654	0.876727	0.612235		0.387723	0.504111		0.052985	0.064977	0.141507	0	0.286731	0.055561
TraesCS7A03G0618400.1	0.210068	0.113247	0.213924	0.414364		0.049974	0	0.065585	0.061572	0.87688	2.2214	3.77719	4.1092	0.042637	0.033052	0.075539	0.028334	1.17462	2.61294	3.04744	1.20531		0.145578	0.039426	0.321112	0.153974		0.086331	0.078099	0.027151	0.038253	0.02709	0.009917	0.024931		0.146697	0.056303	0.101878		0.73514	0.44312		0.127936	0.127325	0.101737	0.089379	0.024153	0.055424
TraesCS7A03G0623900.1	10.4552	9.12313	8.84902	11.2946		4.65418	3.13836	4.26222	4.09756	7.68691	7.44106	3.92724	1.06475	4.99338	4.36708	4.35422	4.14135	6.9421	6.77795	4.84452	1.1385		3.52078	9.01807	8.8897	4.05483		2.01203	2.73972	1.64651	1.34957	1.73916	0.993122	1.52212		1.66244	1.18675	1.88897		4.43165	4.79751		3.56694	4.05507	2.24443	3.22209	2.79081	3.9659
TraesCS7A03G0910000.1	0.033929	0	0	0.046257		0.414395	0.26244	0.25945	0.167498	0.068925	0.046188	0.364007	0.115221	0.292933	0.044651	0.102968	0.381454	0.138882	0.14866	0	0.657446		0.474852	1.43746	0.46502	0.144515		0.259019	0.123962	0.064411	0.026332	0.00964	0	0		0.250748	0.093362	1.79936		0	2.4601		0.044073	0.078509	0	0	0	0
TraesCS7A03G0947000.1	1.12139	0.663241	0.984705	2.63384		0	0	0	0.27226	0.338605	0.075579	0	0.188313	0	0	0	0	0.754123	0.401042	0.289939	0		0	0.250993	0.226584	0		0	0	0	0	0	0	0		0	0	0		0	0		0	0	0	0	0	0
TraesCS7A03G0964400.1	29.975	41.5618	28.6623	17.3207		13.2893	14.8978	11.6519	14.1829	11.2953	10.4517	5.7006	3.02799	14.7852	16.0082	17.1462	16.1567	11.4343	12.4389	11.2959	5.6516		11.7476	37.7264	27.2568	13.089		0	0	0	0	0	0	0		12.9811	10.4614	15.8848		13.0646	10.1766		6.40745	5.9628	4.36147	4.58048	5.01663	8.15186
TraesCS7A03G1019000.1	4.59601	2.92068	7.63301	6.00363		4.35522	3.4002	3.92032	4.65221	2.40729	1.76711	0.98476	1.43789	4.62511	3.91351	4.93051	4.58929	4.31786	2.93483	3.33305	1.51812		1.13775	12.6944	7.11833	0.952742		6.11175	10.0741	5.5105	30.2219	25.4615	25.9432	15.9216		1.99221	1.61758	0.287588		2.33342	2.07753		0.29599	0.142002	0.309418	0.119743	4.1185	0.884203
TraesCS7A03G1183800.2	65.4138	30.3949	174.373	119.948		25.8856	16.5228	37.644	33.8281	19.6295	17.3133	12.7889	11.214	21.3202	16.3842	18.5633	19.5089	19.161	18.4868	15.1141	10.1991		16.5024	47.8325	65.9468	11.6392		9.01344	9.16914	3.69161	6.06235	5.67405	1.89012	3.07741		6.54171	4.3081	13.3288		3.44332	5.39602		14.3249	20.3751	8.75279	13.5824	2.07183	3.945
TraesCS7A03G1288800.1	7.7915	7.20374	7.30366	8.30461		3.31052	2.66882	3.73674	3.87007	5.71877	5.95822	5.34203	2.55454	3.63908	3.46349	3.33155	3.03086	3.07392	4.36905	4.55972	2.14158		0.022883	0	0.090982	0.021503		3.615	2.63264	1.32198	2.39939	1.82798	1.57542	1.59118		1.50804	0.973875	4.06718		4.84367	16.2682		7.39444	14.7228	7.14494	11.9606	3.13721	8.61617
TraesCS7A03G1288900.1	0.674176	0.180442	0.226958	0.463604		0	0.137523	0.27289	0.567445	0	0.238741	0	0.296904	0	0.111663	0.13159	0.189284	0	0	0	0		0	0	0	0		0.353887	0.379446	0.473332	0.811685	0.849039	0.304532	1.50731		0.030544	0	0		0.3458	0		0.083032	0	0.116266	0.047982	0.167291	0.136216
TraesCS7A03G1292000.1	1.90591	0.101805	0.205352	1.36708		0.102225	0.232434	0.076671	0	0	0.138606	0.266926	0.423008	0	0	0.226278	0	0.067822	0	0	0		0	0.097042	0	0		0.497629	0.338337	0.07892	0.717705	0.21564	0.106906	0.21138		0	0	0.016658		0.360836	0.118048		0	0.075765	0.236866	0	0.066403	0
TraesCS7A03G1320600.1	19.5576	17.564	8.39135	21.9798		3.7445	4.71197	4.8333	6.92292	1.37514	1.12365	0.483498	0.58149	5.59271	6.90348	8.08037	8.88864	3.77792	2.16117	0.954837	0.681245		0	0	0	0		0	0	0	0.008145	0	0	0.007478		0.022956	0.021128	0.015043		0.079813	0.009176		0.123196	0.016958	0.074967	0	0.057939	0.014634
TraesCS7B02G075600.1	3.94951	6.58135	1.66496	1.05126		3.68675	5.27426	4.52924	4.40653	6.351	5.28978	5.27226	2.68323	5.81781	8.48959	6.57373	6.92645	12.8836	10.8832	9.40384	5.2278		1.07907	6.407	12.2736	1.18859		0.73679	4.20772	3.29155	0.684966	0.246731	0.230944	0.647976		0.307025	0.146583	1.2387		0.040252	0.355201		0.932192	1.32361	1.77194	1.86126	1.019	2.15513
TraesCS7B03G0230000.1	0.402334	0.372358	0.849464	2.17348		0	0	0.059837	0	0.23807	0.319034	0.418804	0.265193	0.067492	0.051242	0.118412	0.17496	0.372672	0.398285	0.411043	0.174261		1.76011	0.189847	0.182093	2.47494		0.048046	0	0	0	0	0.01441	0		0.010104	0	0		0.007962	0		0.044678	0.193754	0.112704	0.152293	0	0
TraesCS7B03G0298800.1	1.2356	1.90194	0.516589	0.366348		1.11598	0.933067	1.66776	1.20495	0.701677	0.75616	0.123238	0	1.60327	1.67189	1.66279	1.70082	0.918971	0.688486	0.340479	0		0.021937	0.951958	0.765058	0.061878		0.005071	0	0	0	0	0	0		0	0	0		0	0.007915		0.014631	0	0.010832	0	0	0.045672
TraesCS7B03G0307200.1	0.220417	0.032277	0	0.102958		0.572955	0.28761	0.713631	0.148024	4.17973	2.69068	0.730119	0.155067	0.319068	0.11639	0	0.197181	2.91341	2.47006	0.156839	0		0.116741	0	0	0		0.245079	0.237372	3.10328	0.114081	0.141332	0	0.315825		0.719851	0.381583	0.240404		0.244534	0.724255		0	0	0	0	0.025166	0
TraesCS7B03G0448100.1	0.067037	0.021394	0.034592	0.050789		0	0.023776	0.026821	0	0.175123	0.168112	0.265757	0.223908	0	0	0	0	0.356021	0.790833	0.929754	0.124049		0.865507	0.133655	0	0.793958		0.105393	0.069541	0.023447	0.034711	0.023252	0.02335	0		0.319926	0.142497	0.492956		0.519094	0.658611		0.21218	0.295108	0.170627	0.285871	0.011922	0.094039
TraesCS7B03G0791700.1	1.26505	0.305068	0.371156	2.88592		0	0	0.177313	0	0.689871	0	0	0	0	0	0	0	0.525749	0.398936	0.383458	0		0	0.234147	0.208585	0		0	0	0	0	0	0	0		0.113398	0	0		0	0		0	0	0	0	0	0
TraesCS7B03G0792100.1	0.52409	0.310456	0.245699	0.344963		0	0	0	0	0.459914	0.307899	0.299008	0	0	0.141861	0	0	1.07126	0.476368	0	0		0	0	0	0		0	0	0	0	0	0	0		0	0	0		0	0		0	0	0	0	0	0
TraesCS7B03G0802400.1	21.0491	33.7262	17.8499	11.244		12.0547	16.8467	11.0273	11.1939	9.22686	7.18726	5.39281	3.65856	13.9403	16.9717	14.8117	15.7365	9.10766	10.0112	11.7027	5.72611		9.50955	31.6994	22.9827	12.8443		15.441	16.3601	6.01092	25.6946	33.5473	31.5039	22.1291		12.7726	9.63664	10.7122		11.2717	11.4009		3.31469	4.20966	1.74625	3.88105	2.78844	5.96982
TraesCS7B03G0860600.1	0.954428	0.458186	1.48644	1.38379		0.877024	0.549674	0.775896	1.21708	0.878147	0.380869	0.751328	0.820907	0.526344	0.403832	0.657328	0.460614	0.834455	0.634266	0.359166	0.456669		0.436936	1.67097	1.70541	0.399801		1.05319	1.23047	0.487576	0.742585	1.40286	0.303709	1.39568		0.881863	0.824142	0.123597		0.918533	0.383217		0.046435	0.148577	0.042984	0.053747	0.455832	0.309442
TraesCS7B03G1055300.1	28.4978	13.5613	85.4001	71.4355		19.3242	15.6482	25.4569	25.329	7.55483	6.42963	7.55998	7.95507	15.1142	12.6289	16.9919	18.0346	7.99417	8.9822	8.31831	7.50169		16.8645	43.2623	57.0877	13.8843		11.8276	7.54923	4.78448	5.51034	4.30996	1.669	3.26452		1.25424	0.857817	2.5077		3.97034	2.67588		21.6842	32.3756	11.7131	16.695	3.90125	7.90251
TraesCS7B03G1208400.1	11.1926	8.46459	7.93095	13.3039		7.2088	6.46003	7.25382	6.70749	9.24363	10.339	6.83566	5.06634	0.623688	0.883621	0.945571	1.04168	0.876181	1.59963	0.724416	0.956305		18.8573	13.1239	11.66	18.0973		0.894975	0.861476	0.556043	0.622208	0.759684	0.426226	0.493573		0.332917	0.177138	0.649521		1.83011	7.55125		17.0089	4.72919	8.67073	3.35706	3.0962	2.97172
TraesCS7B03G1208500.1	0.146045	0	0.12936	0.106189		0	0	0	0	0	0.237891	0	0	0	0	0	0	0	0	0	0		0.155348	0.148485	0	0.43916		0.06212	0.076101	0.028983	0	0.028821	0	0.031549		0	0	0		0.051737	0		0	0	0	0	0	0
TraesCS7B03G1210900.1	0.452695	0.025009	0.053368	0.111637		0	0	0	0	0	0.509478	0.398989	0.634011	0	0	0	0	0.101239	0.963846	1.29134	0.657522		0	0.768547	0.431334	0.413671		0.107834	0.044394	0.022773	0.177626	0.02471	0	0.101178		0	0	0		0.079411	0.09226		0	0	0	0	0	0
TraesCS7B03G1249700.1	20.5304	23.0373	6.03442	23.8951		4.53102	6.38539	4.09521	4.49101	1.81578	1.69885	1.78292	1.78445	8.02124	11.1119	10.3359	9.30599	3.34225	3.1743	2.96333	1.16515		0.129317	13.6962	18.1228	0.253356		0	0	0.006088	0.023598	0.031688	0.037207	0.014684		0.050418	0.048918	0.045474		0.16295	0.02708		0.016345	0.197513	0.011914	0.090876	0.014716	0.200256
TraesCS7D03G0388400.1	11.3622	15.0988	9.10338	5.08874		6.22858	7.64263	7.44643	7.31714	10.2924	10.2573	7.79834	3.96952	9.29404	13.6552	9.40672	9.43837	16.0386	15.5252	9.41015	4.45066		0.736907	13.89	16.9211	0.83427		0.779512	3.49025	3.1769	0.561054	0.435603	0.217094	0.472948		0.358218	0.354396	2.85766		0.077472	0.381838		0.435877	0.59929	0.827892	0.639053	0.684559	1.35988
TraesCS7D03G0411000.1	0.169678	0.013273	0.236207	1.04017		0	0	0.06112	0.131028	0.324155	0.380088	0.106905	0.275135	0.275717	0	0	0.178549	0.108712	0	0.209791	0.177885		0.347319	0.108876	0.08657	0.446094		5.66607	10.6362	6.26663	41.7655	27.6228	37.5131	20.4167		0	0	0		0.036122	0		0.26214	0.573285	0.357795	0.217183	0	0
TraesCS7D03G0468200.1	1.31341	1.63531	0.692855	0.487471		1.23319	1.1262	1.50332	0.859766	0.550859	0.61881	0	0.029206	1.25382	1.10205	1.26214	1.72853	0.496823	0.405063	0.256625	0		0.027124	0.952891	1.03546	0.038998		0.004187	0	0	0	0	0	0		0	0.003874	0		0.009662	0		0.06258	0.024171	0	0.010422	0.00263	0.033367
TraesCS7D03G0475600.1	0.094178	0	0	0		0	0	0	0.148024	0.773934	0.372854	0	0	0	0	0	0	0.777953	0	0	0		0.08033	0	0	0		0.801072	0.166957	1.56891	0.294501	0.485116	0.140876	0.779941		0.694265	0.628144	0.219279		0.114448	0.874143		0.323828	0	0	0.049864	0.182833	0
TraesCS7D03G0607100.1	0.324075	0.122433	0.094921	0.752036		0.060533	0.046149	0.054045	0.173689	0.107827	0.270648	0.373308	0.084164	0.025805	0.019962	0.022837	0	0	0.075738	0.146636	0		0.738709	0.048173	0.204267	0.561042		0.495375	0.557333	0.239836	0.052632	0.045997	0.059337	0.010448		0.779646	0.549453	0.603052		1.32108	1.94816		0.52287	0.615761	0.441561	0.341077	0.157917	0.522385
TraesCS7D03G0608400.1	6.80305	6.43886	6.18103	6.69187		3.21874	1.91818	2.36662	2.56493	6.75416	6.84445	3.16281	1.26813	3.2452	2.67798	2.79064	3.03234	7.63386	6.91378	4.95136	1.52746		3.83936	5.54817	5.02513	3.54299		0.788979	0.421716	0.611409	0.280927	0.818501	0.196429	1.03821		1.60948	0.860372	2.24044		1.96534	2.52583		3.23649	2.20086	1.81732	2.01027	2.94205	2.36794
TraesCS7D03G0823600.1	0.020507	0	0	0.012046		0.319298	0.291312	0.245163	0.413766	0.064402	0.128396	0.168525	0.266656	0	0.24837	0.143188	0.070756	0.171645	0.091852	0.055327	0.328964		0.455095	0.245087	1.10137	0.03368		0.241788	0.179137	0.072007	0.15123	0.404088	0.067665	0.235031		0.176575	0.099972	0.881834		0.057504	0.610095		0.093637	0	0.01833	0.009864	0.015668	0.052696
TraesCS7D03G0924600.1	27.7694	40.3384	23.2461	15.8948		11.2086	13.5277	11.1305	11.3533	13.927	12.055	8.49771	5.17741	14.5804	16.6167	15.2079	17.375	12.0913	13.6868	13.3682	7.32475		11.9221	31.8385	25.9983	12.178		13.2113	14.9516	5.07166	23.3684	31.623	26.635	21.9364		11.6656	9.79744	12.4483		15.4189	14.8066		5.07512	4.77647	3.53643	4.16952	4.69241	6.55319
TraesCS7D03G0974700.1	0.455689	0.285493	0.806838	0.669013		0.345949	0.652011	0.775956	1.48326	0.338619	0.339908	0.442939	0.563749	0.579095	0.425073	1.00009	1.08153	1.23608	0.948736	1.1443	0.364234		1.45172	2.5616	1.89142	1.38748		0.455852	0.566445	0.182698	0.661396	0.56706	0.515925	0.998351		0.205508	0.335083	0.41177		0.401344	0.331244		0.159866	0.088973	0.045081	0.024261	0.419013	0.311243
TraesCS7D03G1123900.1	85.9342	43.5944	159.88	160.062		26.3021	23.0471	43.2477	43.5176	8.5138	7.8355	6.24012	6.73155	19.8613	16.2075	24.7316	21.1099	9.59782	8.50087	8.09123	6.22473		12.6729	62.1839	66.1554	8.64503		5.57353	5.15237	4.66585	1.70341	1.32106	0.329808	1.0492		0.516414	0.481408	2.83585		2.4999	2.82901		18.3718	30.3079	11.4292	13.4728	4.22231	9.49778
TraesCS7D03G1223700.1	11.4653	9.82938	11.3698	16.6957		6.04784	5.10465	5.51426	5.34104	8.49559	9.97321	6.80473	2.70289	7.71307	6.20138	7.55709	7.28599	11.4435	10.2772	8.09857	3.15088		9.64718	7.73793	9.30517	9.64023		5.98491	4.71402	6.16501	3.11689	7.58406	2.96112	6.22026		3.71162	2.55881	6.24947		13.522	30.643		10.78	18.7759	10.8189	11.9487	11.2499	16.9483
TraesCS7D03G1223800.1	0.254265	0.03272	0.070938	0.150549		0	0.073678	0	0	0.096448	0	0	0	0.08211	0	0.21543	0.105602	0	0	0	0		0.196788	0	0.100072	0.701698		0.117982	0.206906	0.178235	0.18048	0.045004	0.122163	0.271871		0.017982	0	0		0.197445	0.121286		0	0	0.025868	0.027492	0	0.077335
TraesCS7D03G1225700.1	4.76388	0.381242	1.9329	7.35197		0.973633	0.552587	0.364749	0.482786	0.360704	2.49224	1.58031	1.20326	0.102512	0.153248	0.267811	0.260851	0.160526	0.767511	0.411081	0.348716		5.76773	6.4875	4.15988	5.45017		1.76755	1.19847	0.592319	1.60372	1.83798	0.712793	1.41636		0.080334	0.472017	0.770904		0.849306	0.946729		0.320106	0.086486	1.19433	0.1704	0.677922	0.70341
TraesCS7D03G1244800.1	39.5266	37.105	23.809	43.4042		8.4813	12.0014	9.79094	17.3973	4.59819	2.3816	2.60368	1.16475	13.1938	16.6289	17.3434	20.7947	6.38952	6.12595	4.21836	2.04455		0.209931	46.8996	57.049	0.078898		0.006513	0	0	0	0	0	0		0.009289	0	0		0.596051	1.08062		0.0312	0.036445	0.05403	0.145284	0.036573	0.048206

## Sheet: TableS6
TriadID	Sample	Tissue	ShapeGroup	Category	prop_A	prop_B	prop_D	A_id	B_id	D_id
1	leaf_Z10	leaf	triangle	balanced	0.379802	0.27817	0.342027	TraesCS6A02G154600	TraesCS6B02G182500	TraesCS6D02G144400
1	leaf_Z23	leaf	inverted_triangle	A-dominant	0.533913	0.27265	0.193437	TraesCS6A02G154600	TraesCS6B02G182500	TraesCS6D02G144400
1	leaf_Z71	leaf	circle	balanced	0.42546	0.253638	0.320901	TraesCS6A02G154600	TraesCS6B02G182500	TraesCS6D02G144400
1	root_Z10	root	triangle	balanced	0.428003	0.199122	0.372876	TraesCS6A02G154600	TraesCS6B02G182500	TraesCS6D02G144400
1	root_Z13	root	inverted_triangle	A-dominant	0.63961	0.163547	0.196844	TraesCS6A02G154600	TraesCS6B02G182500	TraesCS6D02G144400
1	root_Z39	root	circle	A-dominant	0.616313	0.152434	0.231253	TraesCS6A02G154600	TraesCS6B02G182500	TraesCS6D02G144400
1	stem_Z30	stem	triangle	A-dominant	0.507545	0.253558	0.238897	TraesCS6A02G154600	TraesCS6B02G182500	TraesCS6D02G144400
1	stem_Z32	stem	inverted_triangle	A-dominant	0.500779	0.275055	0.224166	TraesCS6A02G154600	TraesCS6B02G182500	TraesCS6D02G144400
1	stem_Z65	stem	circle	A-dominant	0.5683	0.156324	0.275376	TraesCS6A02G154600	TraesCS6B02G182500	TraesCS6D02G144400
1	spike_Z32	spike	triangle	A-dominant	0.523089	0.269638	0.207273	TraesCS6A02G154600	TraesCS6B02G182500	TraesCS6D02G144400
1	spike_Z39	spike	inverted_triangle	A-dominant	0.582975	0.171114	0.245911	TraesCS6A02G154600	TraesCS6B02G182500	TraesCS6D02G144400
1	spike_Z65	spike	circle	A-dominant	0.583928	0.158566	0.257505	TraesCS6A02G154600	TraesCS6B02G182500	TraesCS6D02G144400
1	grain_Z71	grain	triangle	A-dominant	0.607782	0.211692	0.180527	TraesCS6A02G154600	TraesCS6B02G182500	TraesCS6D02G144400
1	grain_Z75	grain	inverted_triangle	A-dominant	0.511069	0.217474	0.271457	TraesCS6A02G154600	TraesCS6B02G182500	TraesCS6D02G144400
1	grain_Z85	grain	circle	balanced	0.425676	0.299834	0.27449	TraesCS6A02G154600	TraesCS6B02G182500	TraesCS6D02G144400
2	leaf_Z10	leaf	triangle	B-dominant	0.113315	0.505471	0.381214	TraesCS5A02G057500	TraesCS5B02G059200	TraesCS5D02G068800
2	leaf_Z23	leaf	inverted_triangle	A-suppressed	0.0312823	0.502561	0.466157	TraesCS5A02G057500	TraesCS5B02G059200	TraesCS5D02G068800
2	leaf_Z71	leaf	circle	A-suppressed	0.0401901	0.456557	0.503253	TraesCS5A02G057500	TraesCS5B02G059200	TraesCS5D02G068800
2	root_Z10	root	triangle	A-suppressed	0.052544	0.49222	0.455236	TraesCS5A02G057500	TraesCS5B02G059200	TraesCS5D02G068800
2	root_Z13	root	inverted_triangle	A-suppressed	0	0.497665	0.502335	TraesCS5A02G057500	TraesCS5B02G059200	TraesCS5D02G068800
2	root_Z39	root	circle	A-suppressed	0.0512104	0.510064	0.438726	TraesCS5A02G057500	TraesCS5B02G059200	TraesCS5D02G068800
2	stem_Z30	stem	triangle	D-dominant	0.00829409	0.357622	0.634084	TraesCS5A02G057500	TraesCS5B02G059200	TraesCS5D02G068800
2	stem_Z32	stem	inverted_triangle	balanced	0.13597	0.416073	0.447957	TraesCS5A02G057500	TraesCS5B02G059200	TraesCS5D02G068800
2	stem_Z65	stem	circle	D-dominant	0.0979206	0.37253	0.529549	TraesCS5A02G057500	TraesCS5B02G059200	TraesCS5D02G068800
2	spike_Z32	spike	triangle	A-suppressed	0	0.480057	0.519943	TraesCS5A02G057500	TraesCS5B02G059200	TraesCS5D02G068800
2	spike_Z39	spike	inverted_triangle	A-suppressed	0.052517	0.425225	0.522258	TraesCS5A02G057500	TraesCS5B02G059200	TraesCS5D02G068800
2	spike_Z65	spike	circle	B-dominant	0.00179783	0.597163	0.40104	TraesCS5A02G057500	TraesCS5B02G059200	TraesCS5D02G068800
2	grain_Z71	grain	triangle	B-dominant	0.00218999	0.552983	0.444827	TraesCS5A02G057500	TraesCS5B02G059200	TraesCS5D02G068800
2	grain_Z85	grain	circle	B-dominant	0.000593688	0.98945	0.00995678	TraesCS5A02G057500	TraesCS5B02G059200	TraesCS5D02G068800
3	grain_Z75	grain	inverted_triangle	balanced	0.288654	0.401698	0.309649	TraesCS1A02G329900	TraesCS1B02G343500	TraesCS1D02G332200
4	leaf_Z10	leaf	triangle	A-dominant	0.570217	0.0483989	0.381384	TraesCS5A02G440400	TraesCS5B02G444100	TraesCS5D02G447500
4	leaf_Z23	leaf	inverted_triangle	A-dominant	0.581956	0.0757774	0.342266	TraesCS5A02G440400	TraesCS5B02G444100	TraesCS5D02G447500
4	leaf_Z71	leaf	circle	A-dominant	0.775975	0.0466027	0.177422	TraesCS5A02G440400	TraesCS5B02G444100	TraesCS5D02G447500
4	root_Z10	root	triangle	B-suppressed	0.517948	0.0491794	0.432873	TraesCS5A02G440400	TraesCS5B02G444100	TraesCS5D02G447500
4	root_Z13	root	inverted_triangle	A-dominant	0.539603	0.0210823	0.439314	TraesCS5A02G440400	TraesCS5B02G444100	TraesCS5D02G447500
4	root_Z39	root	circle	B-suppressed	0.474039	0.0678459	0.458115	TraesCS5A02G440400	TraesCS5B02G444100	TraesCS5D02G447500
4	stem_Z30	stem	triangle	A-dominant	0.509954	0.0988367	0.39121	TraesCS5A02G440400	TraesCS5B02G444100	TraesCS5D02G447500
4	stem_Z32	stem	inverted_triangle	A-dominant	0.616934	0.0515322	0.331534	TraesCS5A02G440400	TraesCS5B02G444100	TraesCS5D02G447500
4	stem_Z65	stem	circle	A-dominant	0.822924	0.0203221	0.156754	TraesCS5A02G440400	TraesCS5B02G444100	TraesCS5D02G447500
4	spike_Z32	spike	triangle	B-suppressed	0.513574	0.063802	0.422624	TraesCS5A02G440400	TraesCS5B02G444100	TraesCS5D02G447500
4	spike_Z39	spike	inverted_triangle	A-dominant	0.543261	0.0361855	0.420553	TraesCS5A02G440400	TraesCS5B02G444100	TraesCS5D02G447500
4	spike_Z65	spike	circle	A-dominant	0.517311	0.0888381	0.393851	TraesCS5A02G440400	TraesCS5B02G444100	TraesCS5D02G447500
4	grain_Z71	grain	triangle	A-dominant	0.606356	0.0328458	0.360798	TraesCS5A02G440400	TraesCS5B02G444100	TraesCS5D02G447500
4	grain_Z75	grain	inverted_triangle	A-dominant	0.602657	0.0410225	0.356321	TraesCS5A02G440400	TraesCS5B02G444100	TraesCS5D02G447500
4	grain_Z85	grain	circle	B-suppressed	0.516162	0.05048	0.433358	TraesCS5A02G440400	TraesCS5B02G444100	TraesCS5D02G447500
5	grain_Z75	grain	inverted_triangle	balanced	0.322209	0.372666	0.305125	TraesCS5A02G126600	TraesCS5B02G125800	TraesCS5D02G134100
5	grain_Z85	grain	circle	balanced	0.377173	0.291481	0.331346	TraesCS5A02G126600	TraesCS5B02G125800	TraesCS5D02G134100
6	grain_Z75	grain	inverted_triangle	D-dominant	0.291754	0	0.708246	TraesCS4A02G198100	TraesCS4B02G117400	TraesCS4D02G115200
6	grain_Z85	grain	circle	D-dominant	0.149393	0.00818422	0.842423	TraesCS4A02G198100	TraesCS4B02G117400	TraesCS4D02G115200
7	leaf_Z10	leaf	triangle	A-dominant	0.770696	0	0.229304	TraesCS2A02G245700	TraesCS2B02G269600	TraesCS2D02G236200
7	leaf_Z23	leaf	inverted_triangle	B-suppressed	0.497056	0	0.502944	TraesCS2A02G245700	TraesCS2B02G269600	TraesCS2D02G236200
7	leaf_Z71	leaf	circle	B-suppressed	0.526817	0	0.473183	TraesCS2A02G245700	TraesCS2B02G269600	TraesCS2D02G236200
7	root_Z10	root	triangle	A-dominant	0.576202	0	0.423798	TraesCS2A02G245700	TraesCS2B02G269600	TraesCS2D02G236200
7	root_Z13	root	inverted_triangle	A-dominant	0.651813	0	0.348187	TraesCS2A02G245700	TraesCS2B02G269600	TraesCS2D02G236200
7	root_Z39	root	circle	A-dominant	0.581264	0	0.418736	TraesCS2A02G245700	TraesCS2B02G269600	TraesCS2D02G236200
7	stem_Z30	stem	triangle	A-dominant	0.626814	0	0.373186	TraesCS2A02G245700	TraesCS2B02G269600	TraesCS2D02G236200
7	stem_Z32	stem	inverted_triangle	B-suppressed	0.506821	0	0.493179	TraesCS2A02G245700	TraesCS2B02G269600	TraesCS2D02G236200
7	stem_Z65	stem	circle	B-suppressed	0.512514	0.0200382	0.467448	TraesCS2A02G245700	TraesCS2B02G269600	TraesCS2D02G236200
7	spike_Z32	spike	triangle	A-dominant	0.560257	0.00311296	0.43663	TraesCS2A02G245700	TraesCS2B02G269600	TraesCS2D02G236200
7	spike_Z39	spike	inverted_triangle	A-dominant	0.65226	0	0.34774	TraesCS2A02G245700	TraesCS2B02G269600	TraesCS2D02G236200
7	spike_Z65	spike	circle	A-dominant	0.594911	0.0105094	0.394579	TraesCS2A02G245700	TraesCS2B02G269600	TraesCS2D02G236200
7	grain_Z71	grain	triangle	B-suppressed	0.547055	0	0.452945	TraesCS2A02G245700	TraesCS2B02G269600	TraesCS2D02G236200
7	grain_Z85	grain	circle	A-dominant	0.628117	0.00691393	0.364969	TraesCS2A02G245700	TraesCS2B02G269600	TraesCS2D02G236200
8	spike_Z32	spike	triangle	B-dominant	0	0.938455	0.0615447	TraesCS5A02G460800	TraesCS5B02G470600	TraesCS5D02G473000
8	spike_Z39	spike	inverted_triangle	B-dominant	0.16769	0.668477	0.163832	TraesCS5A02G460800	TraesCS5B02G470600	TraesCS5D02G473000
8	spike_Z65	spike	circle	B-dominant	0.000359509	0.726746	0.272894	TraesCS5A02G460800	TraesCS5B02G470600	TraesCS5D02G473000
8	grain_Z71	grain	triangle	B-dominant	0.0864153	0.631618	0.281966	TraesCS5A02G460800	TraesCS5B02G470600	TraesCS5D02G473000
8	grain_Z75	grain	inverted_triangle	B-dominant	0	0.692907	0.307093	TraesCS5A02G460800	TraesCS5B02G470600	TraesCS5D02G473000
8	grain_Z85	grain	circle	B-dominant	0	0.669477	0.330523	TraesCS5A02G460800	TraesCS5B02G470600	TraesCS5D02G473000
9	leaf_Z10	leaf	triangle	B-dominant	0.0602994	0.527186	0.412514	TraesCS1A02G409800	TraesCS1B02G439800	TraesCS1D02G417100
9	leaf_Z23	leaf	inverted_triangle	balanced	0.103445	0.438176	0.45838	TraesCS1A02G409800	TraesCS1B02G439800	TraesCS1D02G417100
9	leaf_Z71	leaf	circle	B-dominant	0.0936518	0.548294	0.358055	TraesCS1A02G409800	TraesCS1B02G439800	TraesCS1D02G417100
9	root_Z10	root	triangle	B-dominant	0.0524549	0.54691	0.400635	TraesCS1A02G409800	TraesCS1B02G439800	TraesCS1D02G417100
9	root_Z13	root	inverted_triangle	balanced	0.149633	0.409785	0.440582	TraesCS1A02G409800	TraesCS1B02G439800	TraesCS1D02G417100
9	root_Z39	root	circle	balanced	0.149767	0.419116	0.431117	TraesCS1A02G409800	TraesCS1B02G439800	TraesCS1D02G417100
9	stem_Z30	stem	triangle	B-dominant	0.0629087	0.547705	0.389386	TraesCS1A02G409800	TraesCS1B02G439800	TraesCS1D02G417100
9	stem_Z32	stem	inverted_triangle	B-dominant	0.0915737	0.585229	0.323197	TraesCS1A02G409800	TraesCS1B02G439800	TraesCS1D02G417100
9	stem_Z65	stem	circle	D-dominant	0.0408969	0.375205	0.583898	TraesCS1A02G409800	TraesCS1B02G439800	TraesCS1D02G417100
9	spike_Z32	spike	triangle	B-dominant	0.0831237	0.569463	0.347414	TraesCS1A02G409800	TraesCS1B02G439800	TraesCS1D02G417100
9	spike_Z39	spike	inverted_triangle	B-dominant	0.0877336	0.512498	0.399768	TraesCS1A02G409800	TraesCS1B02G439800	TraesCS1D02G417100
9	spike_Z65	spike	circle	balanced	0.134217	0.463617	0.402166	TraesCS1A02G409800	TraesCS1B02G439800	TraesCS1D02G417100
9	grain_Z71	grain	triangle	A-suppressed	0.0494446	0.489555	0.461001	TraesCS1A02G409800	TraesCS1B02G439800	TraesCS1D02G417100
9	grain_Z75	grain	inverted_triangle	B-dominant	0.0840728	0.566737	0.34919	TraesCS1A02G409800	TraesCS1B02G439800	TraesCS1D02G417100
9	grain_Z85	grain	circle	A-suppressed	0.096006	0.474711	0.429283	TraesCS1A02G409800	TraesCS1B02G439800	TraesCS1D02G417100
10	leaf_Z10	leaf	triangle	B-dominant	0.0380349	0.914916	0.0470488	TraesCS4A02G073000	TraesCS4B02G229100	TraesCS4D02G230200
10	leaf_Z23	leaf	inverted_triangle	B-dominant	0.129209	0.824403	0.0463887	TraesCS4A02G073000	TraesCS4B02G229100	TraesCS4D02G230200
10	leaf_Z71	leaf	circle	B-dominant	0.0368302	0.876819	0.086351	TraesCS4A02G073000	TraesCS4B02G229100	TraesCS4D02G230200
10	root_Z10	root	triangle	B-dominant	0.0390526	0.932031	0.0289164	TraesCS4A02G073000	TraesCS4B02G229100	TraesCS4D02G230200
10	root_Z13	root	inverted_triangle	B-dominant	0.0479894	0.918868	0.0331426	TraesCS4A02G073000	TraesCS4B02G229100	TraesCS4D02G230200
10	root_Z39	root	circle	B-dominant	0.0445955	0.921838	0.0335667	TraesCS4A02G073000	TraesCS4B02G229100	TraesCS4D02G230200
10	stem_Z30	stem	triangle	B-dominant	0.162463	0.837537	0	TraesCS4A02G073000	TraesCS4B02G229100	TraesCS4D02G230200
10	stem_Z32	stem	inverted_triangle	B-dominant	0.0585336	0.903071	0.0383958	TraesCS4A02G073000	TraesCS4B02G229100	TraesCS4D02G230200
10	stem_Z65	stem	circle	B-dominant	0.0812143	0.867738	0.0510473	TraesCS4A02G073000	TraesCS4B02G229100	TraesCS4D02G230200
10	spike_Z32	spike	triangle	B-dominant	0.0775755	0.866001	0.0564232	TraesCS4A02G073000	TraesCS4B02G229100	TraesCS4D02G230200
10	spike_Z39	spike	inverted_triangle	B-dominant	0.0903876	0.885486	0.0241266	TraesCS4A02G073000	TraesCS4B02G229100	TraesCS4D02G230200
10	spike_Z65	spike	circle	B-dominant	0.0755442	0.901764	0.0226923	TraesCS4A02G073000	TraesCS4B02G229100	TraesCS4D02G230200
10	grain_Z71	grain	triangle	B-dominant	0.0728997	0.91734	0.00976035	TraesCS4A02G073000	TraesCS4B02G229100	TraesCS4D02G230200
10	grain_Z75	grain	inverted_triangle	B-dominant	0	0.984716	0.015284	TraesCS4A02G073000	TraesCS4B02G229100	TraesCS4D02G230200
10	grain_Z85	grain	circle	B-dominant	0.187714	0.798542	0.0137447	TraesCS4A02G073000	TraesCS4B02G229100	TraesCS4D02G230200
11	leaf_Z10	leaf	triangle	B-dominant	0.230749	0.769251	0	TraesCS6A02G087400	TraesCS6B02G110100
11	leaf_Z23	leaf	inverted_triangle	B-dominant	0.0933595	0.90664	0	TraesCS6A02G087400	TraesCS6B02G110100
11	leaf_Z71	leaf	circle	B-dominant	0.271265	0.728735	0	TraesCS6A02G087400	TraesCS6B02G110100
11	root_Z10	root	triangle	B-dominant	0.0710209	0.928979	0	TraesCS6A02G087400	TraesCS6B02G110100
11	root_Z13	root	inverted_triangle	B-dominant	0	1	0	TraesCS6A02G087400	TraesCS6B02G110100
11	root_Z39	root	circle	B-dominant	0.10928	0.89072	0	TraesCS6A02G087400	TraesCS6B02G110100
11	stem_Z30	stem	triangle	B-dominant	0.211154	0.788846	0	TraesCS6A02G087400	TraesCS6B02G110100
11	stem_Z32	stem	inverted_triangle	B-dominant	0.223166	0.776834	0	TraesCS6A02G087400	TraesCS6B02G110100
11	stem_Z65	stem	circle	B-dominant	0.388566	0.611434	0	TraesCS6A02G087400	TraesCS6B02G110100
11	spike_Z32	spike	triangle	B-dominant	0.290214	0.709786	0	TraesCS6A02G087400	TraesCS6B02G110100
11	spike_Z39	spike	inverted_triangle	B-dominant	0.174909	0.825091	0	TraesCS6A02G087400	TraesCS6B02G110100
11	spike_Z65	spike	circle	B-dominant	0.160436	0.839564	0	TraesCS6A02G087400	TraesCS6B02G110100
11	grain_Z71	grain	triangle	B-dominant	0.201814	0.798186	0	TraesCS6A02G087400	TraesCS6B02G110100
12	leaf_Z10	leaf	triangle	D-dominant	0	0	1	TraesCS5A02G115300	TraesCS5B02G122000	TraesCS5D02G124600
12	leaf_Z23	leaf	inverted_triangle	D-dominant	0	0	1	TraesCS5A02G115300	TraesCS5B02G122000	TraesCS5D02G124600
12	leaf_Z71	leaf	circle	D-dominant	0	0	1	TraesCS5A02G115300	TraesCS5B02G122000	TraesCS5D02G124600
12	root_Z10	root	triangle	D-dominant	0	0.0186797	0.98132	TraesCS5A02G115300	TraesCS5B02G122000	TraesCS5D02G124600
12	root_Z13	root	inverted_triangle	D-dominant	0	0.0109788	0.989021	TraesCS5A02G115300	TraesCS5B02G122000	TraesCS5D02G124600
12	root_Z39	root	circle	D-dominant	0	0.0552549	0.944745	TraesCS5A02G115300	TraesCS5B02G122000	TraesCS5D02G124600
12	stem_Z30	stem	triangle	D-dominant	0	0.0227427	0.977257	TraesCS5A02G115300	TraesCS5B02G122000	TraesCS5D02G124600
12	stem_Z32	stem	inverted_triangle	D-dominant	0	0	1	TraesCS5A02G115300	TraesCS5B02G122000	TraesCS5D02G124600
12	stem_Z65	stem	circle	D-dominant	0.0349517	0.0191225	0.945926	TraesCS5A02G115300	TraesCS5B02G122000	TraesCS5D02G124600
12	spike_Z32	spike	triangle	D-dominant	0.015097	1.3663e-06	0.984902	TraesCS5A02G115300	TraesCS5B02G122000	TraesCS5D02G124600
12	spike_Z39	spike	inverted_triangle	D-dominant	0	0	1	TraesCS5A02G115300	TraesCS5B02G122000	TraesCS5D02G124600
12	spike_Z65	spike	circle	D-dominant	0	0.0433422	0.956658	TraesCS5A02G115300	TraesCS5B02G122000	TraesCS5D02G124600
12	grain_Z71	grain	triangle	D-dominant	0	0.04466	0.95534	TraesCS5A02G115300	TraesCS5B02G122000	TraesCS5D02G124600
12	grain_Z85	grain	circle	D-dominant	0	0.0417995	0.9582	TraesCS5A02G115300	TraesCS5B02G122000	TraesCS5D02G124600
13	root_Z13	root	inverted_triangle	balanced	0.152085	0.45848	0.389435	TraesCS4A02G291200	TraesCS4B02G023000	TraesCS4D02G020600
13	stem_Z65	stem	circle	B-dominant	0	0.755968	0.244032	TraesCS4A02G291200	TraesCS4B02G023000	TraesCS4D02G020600
14	leaf_Z23	leaf	inverted_triangle	balanced	0.242154	0.313425	0.444421	TraesCS5A02G011300	TraesCS5B02G009200	TraesCS5D02G016200
14	leaf_Z71	leaf	circle	balanced	0.20391	0.337772	0.458318	TraesCS5A02G011300	TraesCS5B02G009200	TraesCS5D02G016200
14	root_Z10	root	triangle	balanced	0.308323	0.249865	0.441812	TraesCS5A02G011300	TraesCS5B02G009200	TraesCS5D02G016200
14	root_Z13	root	inverted_triangle	balanced	0.288175	0.394109	0.317716	TraesCS5A02G011300	TraesCS5B02G009200	TraesCS5D02G016200
14	root_Z39	root	circle	balanced	0.314676	0.322134	0.36319	TraesCS5A02G011300	TraesCS5B02G009200	TraesCS5D02G016200
14	stem_Z30	stem	triangle	balanced	0.231867	0.307939	0.460194	TraesCS5A02G011300	TraesCS5B02G009200	TraesCS5D02G016200
14	stem_Z32	stem	inverted_triangle	balanced	0.298351	0.277754	0.423895	TraesCS5A02G011300	TraesCS5B02G009200	TraesCS5D02G016200
14	stem_Z65	stem	circle	balanced	0.302458	0.366551	0.330991	TraesCS5A02G011300	TraesCS5B02G009200	TraesCS5D02G016200
14	spike_Z39	spike	inverted_triangle	balanced	0.25206	0.324884	0.423056	TraesCS5A02G011300	TraesCS5B02G009200	TraesCS5D02G016200
14	spike_Z65	spike	circle	balanced	0.223878	0.447947	0.328175	TraesCS5A02G011300	TraesCS5B02G009200	TraesCS5D02G016200
14	grain_Z71	grain	triangle	B-dominant	0.137401	0.593488	0.269111	TraesCS5A02G011300	TraesCS5B02G009200	TraesCS5D02G016200
15	leaf_Z71	leaf	circle	A-dominant	0.629093	0.200256	0.170652	TraesCS5A02G405200	TraesCS5B02G410000	TraesCS5D02G415300
15	root_Z13	root	inverted_triangle	A-dominant	0.510674	0.20199	0.287335	TraesCS5A02G405200	TraesCS5B02G410000	TraesCS5D02G415300
15	root_Z39	root	circle	balanced	0.474922	0.158372	0.366706	TraesCS5A02G405200	TraesCS5B02G410000	TraesCS5D02G415300
15	stem_Z65	stem	circle	D-suppressed	0.544751	0.455249	0	TraesCS5A02G405200	TraesCS5B02G410000	TraesCS5D02G415300
15	spike_Z32	spike	triangle	A-dominant	0.695304	0.180061	0.124634	TraesCS5A02G405200	TraesCS5B02G410000	TraesCS5D02G415300
15	spike_Z39	spike	inverted_triangle	A-dominant	0.641043	0.158801	0.200156	TraesCS5A02G405200	TraesCS5B02G410000	TraesCS5D02G415300
15	spike_Z65	spike	circle	A-dominant	0.504062	0.316587	0.179352	TraesCS5A02G405200	TraesCS5B02G410000	TraesCS5D02G415300
15	grain_Z71	grain	triangle	A-dominant	0.616024	0.146505	0.237471	TraesCS5A02G405200	TraesCS5B02G410000	TraesCS5D02G415300
16	root_Z10	root	triangle	A-dominant	0.699814	0.114552	0.185634	TraesCS6A02G170600	TraesCS6B02G198700	TraesCS6D02G160200
16	root_Z13	root	inverted_triangle	A-dominant	0.71181	0.164838	0.123352	TraesCS6A02G170600	TraesCS6B02G198700	TraesCS6D02G160200
16	root_Z39	root	circle	A-dominant	0.713121	0.137354	0.149525	TraesCS6A02G170600	TraesCS6B02G198700	TraesCS6D02G160200
18	leaf_Z23	leaf	inverted_triangle	A-dominant	0.578089	0.152904	0.269007	TraesCS7A02G211500	TraesCS7B02G118500	TraesCS7D02G213200
18	leaf_Z71	leaf	circle	balanced	0.308704	0.254907	0.436389	TraesCS7A02G211500	TraesCS7B02G118500	TraesCS7D02G213200
18	root_Z13	root	inverted_triangle	balanced	0.386259	0.482849	0.130892	TraesCS7A02G211500	TraesCS7B02G118500	TraesCS7D02G213200
18	root_Z39	root	circle	balanced	0.357496	0.427317	0.215187	TraesCS7A02G211500	TraesCS7B02G118500	TraesCS7D02G213200
18	stem_Z30	stem	triangle	balanced	0.306987	0.346714	0.346299	TraesCS7A02G211500	TraesCS7B02G118500	TraesCS7D02G213200
18	stem_Z32	stem	inverted_triangle	balanced	0.340574	0.401802	0.257624	TraesCS7A02G211500	TraesCS7B02G118500	TraesCS7D02G213200
18	stem_Z65	stem	circle	balanced	0.205439	0.39361	0.40095	TraesCS7A02G211500	TraesCS7B02G118500	TraesCS7D02G213200
18	spike_Z32	spike	triangle	balanced	0.320042	0.226326	0.453632	TraesCS7A02G211500	TraesCS7B02G118500	TraesCS7D02G213200
18	spike_Z39	spike	inverted_triangle	D-dominant	0.204698	0.178178	0.617125	TraesCS7A02G211500	TraesCS7B02G118500	TraesCS7D02G213200
18	spike_Z65	spike	circle	balanced	0.189748	0.358365	0.451887	TraesCS7A02G211500	TraesCS7B02G118500	TraesCS7D02G213200
18	grain_Z71	grain	triangle	D-dominant	0.297217	0.195095	0.507688	TraesCS7A02G211500	TraesCS7B02G118500	TraesCS7D02G213200
19	leaf_Z71	leaf	circle	D-dominant	0.0647712	0.25643	0.678799	TraesCS6A02G288900	TraesCS6B02G318700	TraesCS6D02G270000
19	root_Z10	root	triangle	balanced	0.447544	0.296356	0.2561	TraesCS6A02G288900	TraesCS6B02G318700	TraesCS6D02G270000
19	root_Z13	root	inverted_triangle	balanced	0.292892	0.300461	0.406647	TraesCS6A02G288900	TraesCS6B02G318700	TraesCS6D02G270000
19	root_Z39	root	circle	balanced	0.294177	0.270059	0.435763	TraesCS6A02G288900	TraesCS6B02G318700	TraesCS6D02G270000
19	stem_Z30	stem	triangle	balanced	0.213828	0.33876	0.447412	TraesCS6A02G288900	TraesCS6B02G318700	TraesCS6D02G270000
19	stem_Z65	stem	circle	B-dominant	0.0138372	0.690557	0.295606	TraesCS6A02G288900	TraesCS6B02G318700	TraesCS6D02G270000
19	spike_Z32	spike	triangle	D-dominant	0.172522	0.258167	0.569311	TraesCS6A02G288900	TraesCS6B02G318700	TraesCS6D02G270000
19	spike_Z39	spike	inverted_triangle	balanced	0.29875	0.210607	0.490642	TraesCS6A02G288900	TraesCS6B02G318700	TraesCS6D02G270000
19	spike_Z65	spike	circle	balanced	0.291094	0.452605	0.256302	TraesCS6A02G288900	TraesCS6B02G318700	TraesCS6D02G270000
20	spike_Z39	spike	inverted_triangle	B-dominant	0.104038	0.658479	0.237483	TraesCS7A02G181100	TraesCS7B02G086100	TraesCS7D02G182900
21	leaf_Z23	leaf	inverted_triangle	A-dominant	0.668981	0.266335	0.0646833	TraesCS5A02G250400	TraesCS5B02G248400	TraesCS5D02G258000
21	leaf_Z71	leaf	circle	balanced	0.30601	0.427378	0.266612	TraesCS5A02G250400	TraesCS5B02G248400	TraesCS5D02G258000
21	root_Z10	root	triangle	A-dominant	0.728409	0.06801	0.203581	TraesCS5A02G250400	TraesCS5B02G248400	TraesCS5D02G258000
21	root_Z13	root	inverted_triangle	balanced	0.343435	0.267055	0.389511	TraesCS5A02G250400	TraesCS5B02G248400	TraesCS5D02G258000
21	root_Z39	root	circle	balanced	0.397043	0.18498	0.417977	TraesCS5A02G250400	TraesCS5B02G248400	TraesCS5D02G258000
21	stem_Z30	stem	triangle	A-dominant	0.553302	0.200359	0.246339	TraesCS5A02G250400	TraesCS5B02G248400	TraesCS5D02G258000
21	stem_Z32	stem	inverted_triangle	A-dominant	0.50674	0.192565	0.300696	TraesCS5A02G250400	TraesCS5B02G248400	TraesCS5D02G258000
21	stem_Z65	stem	circle	A-dominant	0.511839	0.175195	0.312966	TraesCS5A02G250400	TraesCS5B02G248400	TraesCS5D02G258000
22	leaf_Z10	leaf	triangle	A-dominant	0.682598	0.221662	0.0957405	TraesCS6A02G096300	TraesCS6B02G124700	TraesCS6D02G087400
22	leaf_Z23	leaf	inverted_triangle	A-dominant	0.748978	0.205535	0.0454863	TraesCS6A02G096300	TraesCS6B02G124700	TraesCS6D02G087400
22	leaf_Z71	leaf	circle	A-dominant	0.598733	0.36565	0.0356163	TraesCS6A02G096300	TraesCS6B02G124700	TraesCS6D02G087400
22	root_Z10	root	triangle	A-dominant	0.661674	0.224329	0.113996	TraesCS6A02G096300	TraesCS6B02G124700	TraesCS6D02G087400
22	root_Z13	root	inverted_triangle	A-dominant	0.710633	0.230432	0.0589349	TraesCS6A02G096300	TraesCS6B02G124700	TraesCS6D02G087400
22	root_Z39	root	circle	A-dominant	0.618024	0.272706	0.10927	TraesCS6A02G096300	TraesCS6B02G124700	TraesCS6D02G087400
22	stem_Z30	stem	triangle	A-dominant	0.674851	0.223191	0.101958	TraesCS6A02G096300	TraesCS6B02G124700	TraesCS6D02G087400
22	stem_Z32	stem	inverted_triangle	A-dominant	0.789321	0.137845	0.0728342	TraesCS6A02G096300	TraesCS6B02G124700	TraesCS6D02G087400
22	stem_Z65	stem	circle	A-dominant	0.672675	0.253011	0.0743138	TraesCS6A02G096300	TraesCS6B02G124700	TraesCS6D02G087400
22	spike_Z32	spike	triangle	A-dominant	0.824978	0.141658	0.0333643	TraesCS6A02G096300	TraesCS6B02G124700	TraesCS6D02G087400
22	spike_Z39	spike	inverted_triangle	A-dominant	0.793939	0.171261	0.0347997	TraesCS6A02G096300	TraesCS6B02G124700	TraesCS6D02G087400
22	spike_Z65	spike	circle	A-dominant	0.732033	0.209255	0.0587123	TraesCS6A02G096300	TraesCS6B02G124700	TraesCS6D02G087400
22	grain_Z71	grain	triangle	A-dominant	0.769834	0.161552	0.0686146	TraesCS6A02G096300	TraesCS6B02G124700	TraesCS6D02G087400
22	grain_Z75	grain	inverted_triangle	balanced	0.469431	0.31201	0.218559	TraesCS6A02G096300	TraesCS6B02G124700	TraesCS6D02G087400
22	grain_Z85	grain	circle	balanced	0.382332	0.386117	0.231551	TraesCS6A02G096300	TraesCS6B02G124700	TraesCS6D02G087400
23	leaf_Z10	leaf	triangle	A-dominant	0.537856	0.178641	0.283503	TraesCS5A02G179000	TraesCS5B02G176700	TraesCS5D02G183500
23	leaf_Z23	leaf	inverted_triangle	balanced	0.344585	0.202999	0.452416	TraesCS5A02G179000	TraesCS5B02G176700	TraesCS5D02G183500
23	leaf_Z71	leaf	circle	D-dominant	0.315368	0.17889	0.505742	TraesCS5A02G179000	TraesCS5B02G176700	TraesCS5D02G183500
23	root_Z10	root	triangle	balanced	0.350472	0.166143	0.483385	TraesCS5A02G179000	TraesCS5B02G176700	TraesCS5D02G183500
23	root_Z13	root	inverted_triangle	D-dominant	0.328084	0.164695	0.507221	TraesCS5A02G179000	TraesCS5B02G176700	TraesCS5D02G183500
23	root_Z39	root	circle	D-dominant	0.317864	0.163861	0.518275	TraesCS5A02G179000	TraesCS5B02G176700	TraesCS5D02G183500
23	stem_Z30	stem	triangle	D-dominant	0.24601	0.155796	0.598194	TraesCS5A02G179000	TraesCS5B02G176700	TraesCS5D02G183500
23	stem_Z32	stem	inverted_triangle	D-dominant	0.306065	0.165474	0.528461	TraesCS5A02G179000	TraesCS5B02G176700	TraesCS5D02G183500
23	stem_Z65	stem	circle	D-dominant	0.270769	0.211426	0.517805	TraesCS5A02G179000	TraesCS5B02G176700	TraesCS5D02G183500
23	spike_Z32	spike	triangle	balanced	0.437846	0.152038	0.410115	TraesCS5A02G179000	TraesCS5B02G176700	TraesCS5D02G183500
23	spike_Z39	spike	inverted_triangle	balanced	0.406168	0.121151	0.472681	TraesCS5A02G179000	TraesCS5B02G176700	TraesCS5D02G183500
23	spike_Z65	spike	circle	balanced	0.460716	0.134349	0.404935	TraesCS5A02G179000	TraesCS5B02G176700	TraesCS5D02G183500
23	grain_Z71	grain	triangle	A-dominant	0.533249	0.0903745	0.376376	TraesCS5A02G179000	TraesCS5B02G176700	TraesCS5D02G183500
23	grain_Z75	grain	inverted_triangle	D-dominant	0.344219	0.0471687	0.608612	TraesCS5A02G179000	TraesCS5B02G176700	TraesCS5D02G183500
23	grain_Z85	grain	circle	A-dominant	0.504871	0.380207	0.114923	TraesCS5A02G179000	TraesCS5B02G176700	TraesCS5D02G183500
24	leaf_Z23	leaf	inverted_triangle	D-dominant	0.276223	0.17704	0.546737	TraesCS3A02G200600	TraesCS3B02G226200	TraesCS3D02G203300
24	leaf_Z71	leaf	circle	balanced	0.383464	0.167428	0.449108	TraesCS3A02G200600	TraesCS3B02G226200	TraesCS3D02G203300
24	root_Z10	root	triangle	balanced	0.331518	0.321729	0.346753	TraesCS3A02G200600	TraesCS3B02G226200	TraesCS3D02G203300
24	root_Z13	root	inverted_triangle	D-dominant	0.212082	0.2425	0.545418	TraesCS3A02G200600	TraesCS3B02G226200	TraesCS3D02G203300
24	root_Z39	root	circle	D-dominant	0.224055	0.256848	0.519097	TraesCS3A02G200600	TraesCS3B02G226200	TraesCS3D02G203300
24	stem_Z30	stem	triangle	D-dominant	0.273384	0.16752	0.559096	TraesCS3A02G200600	TraesCS3B02G226200	TraesCS3D02G203300
24	stem_Z32	stem	inverted_triangle	D-dominant	0.118722	0.23966	0.641619	TraesCS3A02G200600	TraesCS3B02G226200	TraesCS3D02G203300
24	stem_Z65	stem	circle	D-dominant	0.156996	0.196742	0.646262	TraesCS3A02G200600	TraesCS3B02G226200	TraesCS3D02G203300
24	spike_Z32	spike	triangle	balanced	0.176728	0.333896	0.489376	TraesCS3A02G200600	TraesCS3B02G226200	TraesCS3D02G203300
24	spike_Z39	spike	inverted_triangle	D-dominant	0.239083	0.172403	0.588514	TraesCS3A02G200600	TraesCS3B02G226200	TraesCS3D02G203300
24	spike_Z65	spike	circle	D-dominant	0.285183	0.173731	0.541086	TraesCS3A02G200600	TraesCS3B02G226200	TraesCS3D02G203300
24	grain_Z71	grain	triangle	D-dominant	0.221077	0.226139	0.552784	TraesCS3A02G200600	TraesCS3B02G226200	TraesCS3D02G203300
25	leaf_Z71	leaf	circle	A-dominant	0.606685	0.180048	0.213267	TraesCS4A02G120500	TraesCS4B02G184500	TraesCS4D02G185500
25	root_Z10	root	triangle	D-dominant	0.316485	0.0886001	0.594915	TraesCS4A02G120500	TraesCS4B02G184500	TraesCS4D02G185500
25	root_Z13	root	inverted_triangle	D-dominant	0.287275	0.178293	0.534432	TraesCS4A02G120500	TraesCS4B02G184500	TraesCS4D02G185500
25	root_Z39	root	circle	balanced	0.393693	0.129034	0.477273	TraesCS4A02G120500	TraesCS4B02G184500	TraesCS4D02G185500
25	spike_Z39	spike	inverted_triangle	D-dominant	0	0.151929	0.848071	TraesCS4A02G120500	TraesCS4B02G184500	TraesCS4D02G185500
25	spike_Z65	spike	circle	D-dominant	0.0647361	0.0658998	0.869364	TraesCS4A02G120500	TraesCS4B02G184500	TraesCS4D02G185500
25	grain_Z85	grain	circle	A-dominant	0.710926	0.140588	0.148486	TraesCS4A02G120500	TraesCS4B02G184500	TraesCS4D02G185500
26	leaf_Z10	leaf	triangle	balanced	0.341351	0.264642	0.394007	TraesCS5A02G088300	TraesCS5B02G094300	TraesCS5D02G100700
26	leaf_Z23	leaf	inverted_triangle	balanced	0.362407	0.31942	0.318173	TraesCS5A02G088300	TraesCS5B02G094300	TraesCS5D02G100700
26	leaf_Z71	leaf	circle	balanced	0.446616	0.265623	0.287761	TraesCS5A02G088300	TraesCS5B02G094300	TraesCS5D02G100700
26	root_Z10	root	triangle	balanced	0.359666	0.249489	0.390845	TraesCS5A02G088300	TraesCS5B02G094300	TraesCS5D02G100700
26	root_Z13	root	inverted_triangle	balanced	0.390536	0.224692	0.384772	TraesCS5A02G088300	TraesCS5B02G094300	TraesCS5D02G100700
26	root_Z39	root	circle	balanced	0.380846	0.233481	0.385672	TraesCS5A02G088300	TraesCS5B02G094300	TraesCS5D02G100700
26	stem_Z30	stem	triangle	balanced	0.374192	0.26567	0.360138	TraesCS5A02G088300	TraesCS5B02G094300	TraesCS5D02G100700
26	stem_Z32	stem	inverted_triangle	balanced	0.421003	0.225221	0.353776	TraesCS5A02G088300	TraesCS5B02G094300	TraesCS5D02G100700
26	stem_Z65	stem	circle	balanced	0.335609	0.286972	0.377419	TraesCS5A02G088300	TraesCS5B02G094300	TraesCS5D02G100700
26	spike_Z32	spike	triangle	balanced	0.408682	0.251811	0.339507	TraesCS5A02G088300	TraesCS5B02G094300	TraesCS5D02G100700
26	spike_Z39	spike	inverted_triangle	balanced	0.429347	0.241375	0.329279	TraesCS5A02G088300	TraesCS5B02G094300	TraesCS5D02G100700
26	spike_Z65	spike	circle	balanced	0.357186	0.292079	0.350735	TraesCS5A02G088300	TraesCS5B02G094300	TraesCS5D02G100700
26	grain_Z71	grain	triangle	balanced	0.382748	0.198421	0.418831	TraesCS5A02G088300	TraesCS5B02G094300	TraesCS5D02G100700
26	grain_Z75	grain	inverted_triangle	balanced	0.347163	0.269737	0.3831	TraesCS5A02G088300	TraesCS5B02G094300	TraesCS5D02G100700
26	grain_Z85	grain	circle	balanced	0.397658	0.358282	0.24406	TraesCS5A02G088300	TraesCS5B02G094300	TraesCS5D02G100700
27	leaf_Z10	leaf	triangle	balanced	0.453675	0.209828	0.336497	TraesCS1A02G072600	TraesCS1B02G091500	TraesCS1D02G075500
27	leaf_Z23	leaf	inverted_triangle	balanced	0.410938	0.267105	0.321957	TraesCS1A02G072600	TraesCS1B02G091500	TraesCS1D02G075500
27	leaf_Z71	leaf	circle	balanced	0.303765	0.357326	0.338909	TraesCS1A02G072600	TraesCS1B02G091500	TraesCS1D02G075500
27	root_Z10	root	triangle	balanced	0.373091	0.216691	0.410217	TraesCS1A02G072600	TraesCS1B02G091500	TraesCS1D02G075500
27	root_Z13	root	inverted_triangle	balanced	0.368511	0.292427	0.339062	TraesCS1A02G072600	TraesCS1B02G091500	TraesCS1D02G075500
27	root_Z39	root	circle	balanced	0.373366	0.27605	0.350584	TraesCS1A02G072600	TraesCS1B02G091500	TraesCS1D02G075500
27	stem_Z30	stem	triangle	balanced	0.358176	0.269463	0.372361	TraesCS1A02G072600	TraesCS1B02G091500	TraesCS1D02G075500
27	stem_Z32	stem	inverted_triangle	balanced	0.452499	0.238945	0.308556	TraesCS1A02G072600	TraesCS1B02G091500	TraesCS1D02G075500
27	stem_Z65	stem	circle	balanced	0.457053	0.196186	0.346761	TraesCS1A02G072600	TraesCS1B02G091500	TraesCS1D02G075500
27	spike_Z32	spike	triangle	balanced	0.421205	0.234923	0.343872	TraesCS1A02G072600	TraesCS1B02G091500	TraesCS1D02G075500
27	spike_Z39	spike	inverted_triangle	balanced	0.371309	0.243536	0.385155	TraesCS1A02G072600	TraesCS1B02G091500	TraesCS1D02G075500
27	spike_Z65	spike	circle	balanced	0.411062	0.251419	0.337519	TraesCS1A02G072600	TraesCS1B02G091500	TraesCS1D02G075500
27	grain_Z71	grain	triangle	A-dominant	0.523522	0.210689	0.265789	TraesCS1A02G072600	TraesCS1B02G091500	TraesCS1D02G075500
27	grain_Z75	grain	inverted_triangle	A-dominant	0.549351	0.0924547	0.358194	TraesCS1A02G072600	TraesCS1B02G091500	TraesCS1D02G075500
27	grain_Z85	grain	circle	balanced	0.270995	0.274563	0.454442	TraesCS1A02G072600	TraesCS1B02G091500	TraesCS1D02G075500
28	leaf_Z10	leaf	triangle	balanced	0.328329	0.338666	0.333005	TraesCS5A02G237200	TraesCS5B02G235600	TraesCS5D02G244500
28	leaf_Z23	leaf	inverted_triangle	balanced	0.387493	0.398402	0.214106	TraesCS5A02G237200	TraesCS5B02G235600	TraesCS5D02G244500
28	leaf_Z71	leaf	circle	A-dominant	0.510985	0.278083	0.210932	TraesCS5A02G237200	TraesCS5B02G235600	TraesCS5D02G244500
28	root_Z10	root	triangle	balanced	0.381873	0.398102	0.220025	TraesCS5A02G237200	TraesCS5B02G235600	TraesCS5D02G244500
28	root_Z13	root	inverted_triangle	balanced	0.310146	0.478322	0.211532	TraesCS5A02G237200	TraesCS5B02G235600	TraesCS5D02G244500
28	root_Z39	root	circle	balanced	0.277984	0.443955	0.278061	TraesCS5A02G237200	TraesCS5B02G235600	TraesCS5D02G244500
28	stem_Z30	stem	triangle	balanced	0.494624	0.296271	0.209105	TraesCS5A02G237200	TraesCS5B02G235600	TraesCS5D02G244500
28	stem_Z32	stem	inverted_triangle	balanced	0.292943	0.476854	0.230203	TraesCS5A02G237200	TraesCS5B02G235600	TraesCS5D02G244500
28	stem_Z65	stem	circle	balanced	0.387893	0.383059	0.229048	TraesCS5A02G237200	TraesCS5B02G235600	TraesCS5D02G244500
28	spike_Z32	spike	triangle	balanced	0.418299	0.324336	0.257366	TraesCS5A02G237200	TraesCS5B02G235600	TraesCS5D02G244500
28	spike_Z39	spike	inverted_triangle	balanced	0.481249	0.332452	0.186299	TraesCS5A02G237200	TraesCS5B02G235600	TraesCS5D02G244500
28	spike_Z65	spike	circle	balanced	0.469022	0.256204	0.274774	TraesCS5A02G237200	TraesCS5B02G235600	TraesCS5D02G244500
28	grain_Z71	grain	triangle	A-dominant	0.660853	0.129635	0.209512	TraesCS5A02G237200	TraesCS5B02G235600	TraesCS5D02G244500
28	grain_Z75	grain	inverted_triangle	balanced	0.319141	0.296151	0.384708	TraesCS5A02G237200	TraesCS5B02G235600	TraesCS5D02G244500
28	grain_Z85	grain	circle	balanced	0.406408	0.29047	0.303122	TraesCS5A02G237200	TraesCS5B02G235600	TraesCS5D02G244500
29	leaf_Z10	leaf	triangle	D-dominant	0.0312006	0.371181	0.597618	TraesCS6A02G333600	TraesCS6B02G364000	TraesCS6D02G312800
29	leaf_Z23	leaf	inverted_triangle	D-dominant	0.0190774	0.433733	0.54719	TraesCS6A02G333600	TraesCS6B02G364000	TraesCS6D02G312800
29	leaf_Z71	leaf	circle	D-dominant	0.00973507	0.401551	0.588714	TraesCS6A02G333600	TraesCS6B02G364000	TraesCS6D02G312800
29	root_Z10	root	triangle	D-dominant	0.00948681	0.415844	0.574669	TraesCS6A02G333600	TraesCS6B02G364000	TraesCS6D02G312800
29	root_Z13	root	inverted_triangle	A-suppressed	0.0170027	0.442249	0.540748	TraesCS6A02G333600	TraesCS6B02G364000	TraesCS6D02G312800
29	root_Z39	root	circle	D-dominant	0.012702	0.438708	0.54859	TraesCS6A02G333600	TraesCS6B02G364000	TraesCS6D02G312800
29	stem_Z30	stem	triangle	A-suppressed	0.0113306	0.481205	0.507464	TraesCS6A02G333600	TraesCS6B02G364000	TraesCS6D02G312800
29	stem_Z32	stem	inverted_triangle	A-suppressed	0.0032671	0.528522	0.468211	TraesCS6A02G333600	TraesCS6B02G364000	TraesCS6D02G312800
29	stem_Z65	stem	circle	A-suppressed	0.0082344	0.466081	0.525685	TraesCS6A02G333600	TraesCS6B02G364000	TraesCS6D02G312800
29	spike_Z32	spike	triangle	A-suppressed	0	0.485284	0.514716	TraesCS6A02G333600	TraesCS6B02G364000	TraesCS6D02G312800
29	spike_Z39	spike	inverted_triangle	B-dominant	0.0160909	0.549022	0.434887	TraesCS6A02G333600	TraesCS6B02G364000	TraesCS6D02G312800
29	spike_Z65	spike	circle	B-dominant	0.0143164	0.554378	0.431305	TraesCS6A02G333600	TraesCS6B02G364000	TraesCS6D02G312800
29	grain_Z71	grain	triangle	A-suppressed	0.00517488	0.521604	0.473221	TraesCS6A02G333600	TraesCS6B02G364000	TraesCS6D02G312800
29	grain_Z75	grain	inverted_triangle	D-dominant	0.0324807	0.308907	0.658612	TraesCS6A02G333600	TraesCS6B02G364000	TraesCS6D02G312800
29	grain_Z85	grain	circle	A-suppressed	0	0.474588	0.525412	TraesCS6A02G333600	TraesCS6B02G364000	TraesCS6D02G312800
30	leaf_Z10	leaf	triangle	balanced	0.40723	0.257957	0.334813	TraesCS7A02G170600	TraesCS7B02G075600	TraesCS7D02G171300
30	leaf_Z23	leaf	inverted_triangle	balanced	0.390576	0.322908	0.286516	TraesCS7A02G170600	TraesCS7B02G075600	TraesCS7D02G171300
30	leaf_Z71	leaf	circle	A-dominant	0.562612	0.233141	0.204247	TraesCS7A02G170600	TraesCS7B02G075600	TraesCS7D02G171300
30	root_Z10	root	triangle	D-dominant	0.292434	0.200727	0.506839	TraesCS7A02G170600	TraesCS7B02G075600	TraesCS7D02G171300
30	root_Z13	root	inverted_triangle	D-dominant	0.274821	0.222297	0.502882	TraesCS7A02G170600	TraesCS7B02G075600	TraesCS7D02G171300
30	root_Z39	root	circle	D-dominant	0.253626	0.199155	0.547219	TraesCS7A02G170600	TraesCS7B02G075600	TraesCS7D02G171300
30	stem_Z30	stem	triangle	balanced	0.326731	0.33004	0.343228	TraesCS7A02G170600	TraesCS7B02G075600	TraesCS7D02G171300
30	stem_Z32	stem	inverted_triangle	balanced	0.456902	0.219876	0.323222	TraesCS7A02G170600	TraesCS7B02G075600	TraesCS7D02G171300
30	stem_Z65	stem	circle	balanced	0.413598	0.232302	0.3541	TraesCS7A02G170600	TraesCS7B02G075600	TraesCS7D02G171300
30	spike_Z32	spike	triangle	balanced	0.347511	0.373892	0.278597	TraesCS7A02G170600	TraesCS7B02G075600	TraesCS7D02G171300
30	spike_Z39	spike	inverted_triangle	balanced	0.318977	0.415854	0.265169	TraesCS7A02G170600	TraesCS7B02G075600	TraesCS7D02G171300
30	spike_Z65	spike	circle	balanced	0.457564	0.279232	0.263205	TraesCS7A02G170600	TraesCS7B02G075600	TraesCS7D02G171300
30	grain_Z71	grain	triangle	A-dominant	0.629484	0.19568	0.174835	TraesCS7A02G170600	TraesCS7B02G075600	TraesCS7D02G171300
30	grain_Z75	grain	inverted_triangle	balanced	0.451146	0.307932	0.240922	TraesCS7A02G170600	TraesCS7B02G075600	TraesCS7D02G171300
30	grain_Z85	grain	circle	balanced	0.265739	0.339641	0.39462	TraesCS7A02G170600	TraesCS7B02G075600	TraesCS7D02G171300
31	leaf_Z10	leaf	triangle	A-suppressed	0.0952781	0.461889	0.442832	TraesCS1A02G273000	TraesCS1B02G282800	TraesCS1D02G273100
31	leaf_Z23	leaf	inverted_triangle	balanced	0.105722	0.40696	0.487317	TraesCS1A02G273000	TraesCS1B02G282800	TraesCS1D02G273100
31	leaf_Z71	leaf	circle	balanced	0.117978	0.455857	0.426164	TraesCS1A02G273000	TraesCS1B02G282800	TraesCS1D02G273100
31	root_Z10	root	triangle	A-suppressed	0.0706126	0.48264	0.446748	TraesCS1A02G273000	TraesCS1B02G282800	TraesCS1D02G273100
31	root_Z13	root	inverted_triangle	balanced	0.138265	0.375519	0.486216	TraesCS1A02G273000	TraesCS1B02G282800	TraesCS1D02G273100
31	root_Z39	root	circle	balanced	0.107204	0.406488	0.486308	TraesCS1A02G273000	TraesCS1B02G282800	TraesCS1D02G273100
31	stem_Z30	stem	triangle	A-suppressed	0.0467956	0.428967	0.524238	TraesCS1A02G273000	TraesCS1B02G282800	TraesCS1D02G273100
31	stem_Z32	stem	inverted_triangle	D-dominant	0.0337858	0.410463	0.555751	TraesCS1A02G273000	TraesCS1B02G282800	TraesCS1D02G273100
31	stem_Z65	stem	circle	B-dominant	0.105485	0.514765	0.37975	TraesCS1A02G273000	TraesCS1B02G282800	TraesCS1D02G273100
31	spike_Z32	spike	triangle	A-suppressed	0.0781671	0.426373	0.49546	TraesCS1A02G273000	TraesCS1B02G282800	TraesCS1D02G273100
31	spike_Z39	spike	inverted_triangle	A-suppressed	0.0575691	0.422753	0.519678	TraesCS1A02G273000	TraesCS1B02G282800	TraesCS1D02G273100
31	spike_Z65	spike	circle	A-suppressed	0.0721032	0.441732	0.486165	TraesCS1A02G273000	TraesCS1B02G282800	TraesCS1D02G273100
31	grain_Z71	grain	triangle	D-dominant	0.0878356	0.366112	0.546053	TraesCS1A02G273000	TraesCS1B02G282800	TraesCS1D02G273100
31	grain_Z75	grain	inverted_triangle	balanced	0.11347	0.46158	0.42495	TraesCS1A02G273000	TraesCS1B02G282800	TraesCS1D02G273100
31	grain_Z85	grain	circle	A-suppressed	0.0935158	0.489963	0.416521	TraesCS1A02G273000	TraesCS1B02G282800	TraesCS1D02G273100
32	leaf_Z10	leaf	triangle	B-dominant	0.300692	0.528696	0.170612	TraesCS3A02G378700	TraesCS3B02G411300	TraesCS3D02G371900
32	leaf_Z23	leaf	inverted_triangle	B-dominant	0.202933	0.574739	0.222328	TraesCS3A02G378700	TraesCS3B02G411300	TraesCS3D02G371900
32	leaf_Z71	leaf	circle	B-dominant	0.205668	0.508274	0.286058	TraesCS3A02G378700	TraesCS3B02G411300	TraesCS3D02G371900
32	root_Z10	root	triangle	B-dominant	0.13988	0.600995	0.259126	TraesCS3A02G378700	TraesCS3B02G411300	TraesCS3D02G371900
32	root_Z13	root	inverted_triangle	B-dominant	0.261163	0.505236	0.233602	TraesCS3A02G378700	TraesCS3B02G411300	TraesCS3D02G371900
32	root_Z39	root	circle	B-dominant	0.224424	0.527728	0.247848	TraesCS3A02G378700	TraesCS3B02G411300	TraesCS3D02G371900
32	stem_Z30	stem	triangle	balanced	0.37826	0.356581	0.265159	TraesCS3A02G378700	TraesCS3B02G411300	TraesCS3D02G371900
32	stem_Z32	stem	inverted_triangle	balanced	0.205194	0.49981	0.294997	TraesCS3A02G378700	TraesCS3B02G411300	TraesCS3D02G371900
32	stem_Z65	stem	circle	balanced	0.353921	0.461608	0.18447	TraesCS3A02G378700	TraesCS3B02G411300	TraesCS3D02G371900
32	spike_Z32	spike	triangle	B-dominant	0.240975	0.504524	0.2545	TraesCS3A02G378700	TraesCS3B02G411300	TraesCS3D02G371900
32	spike_Z39	spike	inverted_triangle	B-dominant	0.136535	0.71061	0.152855	TraesCS3A02G378700	TraesCS3B02G411300	TraesCS3D02G371900
32	spike_Z65	spike	circle	B-dominant	0.247759	0.58606	0.16618	TraesCS3A02G378700	TraesCS3B02G411300	TraesCS3D02G371900
32	grain_Z71	grain	triangle	B-dominant	0.195137	0.558929	0.245934	TraesCS3A02G378700	TraesCS3B02G411300	TraesCS3D02G371900
32	grain_Z75	grain	inverted_triangle	B-dominant	0.338551	0.504568	0.156881	TraesCS3A02G378700	TraesCS3B02G411300	TraesCS3D02G371900
33	grain_Z75	grain	inverted_triangle	B-dominant	0.406835	0.593165	0	TraesCS3A02G372200	TraesCS3B02G404600	TraesCS3D02G365500
33	grain_Z85	grain	circle	B-dominant	0.00204067	0.997959	0	TraesCS3A02G372200	TraesCS3B02G404600	TraesCS3D02G365500
34	leaf_Z10	leaf	triangle	B-dominant	0.18654	0.592348	0.221112	TraesCS4A02G128900	TraesCS4B02G175800	TraesCS4D02G177700
34	leaf_Z23	leaf	inverted_triangle	balanced	0.2989	0.435239	0.265861	TraesCS4A02G128900	TraesCS4B02G175800	TraesCS4D02G177700
34	leaf_Z71	leaf	circle	balanced	0.495183	0.357363	0.147454	TraesCS4A02G128900	TraesCS4B02G175800	TraesCS4D02G177700
34	root_Z10	root	triangle	balanced	0.317518	0.369027	0.313455	TraesCS4A02G128900	TraesCS4B02G175800	TraesCS4D02G177700
34	root_Z13	root	inverted_triangle	balanced	0.39305	0.228503	0.378446	TraesCS4A02G128900	TraesCS4B02G175800	TraesCS4D02G177700
34	root_Z39	root	circle	balanced	0.339846	0.262302	0.397853	TraesCS4A02G128900	TraesCS4B02G175800	TraesCS4D02G177700
34	stem_Z30	stem	triangle	balanced	0.363739	0.317613	0.318648	TraesCS4A02G128900	TraesCS4B02G175800	TraesCS4D02G177700
34	stem_Z32	stem	inverted_triangle	balanced	0.311121	0.415967	0.272912	TraesCS4A02G128900	TraesCS4B02G175800	TraesCS4D02G177700
34	stem_Z65	stem	circle	balanced	0.461133	0.351342	0.187524	TraesCS4A02G128900	TraesCS4B02G175800	TraesCS4D02G177700
34	spike_Z32	spike	triangle	balanced	0.329803	0.392369	0.277828	TraesCS4A02G128900	TraesCS4B02G175800	TraesCS4D02G177700
34	spike_Z39	spike	inverted_triangle	B-dominant	0.230807	0.598173	0.17102	TraesCS4A02G128900	TraesCS4B02G175800	TraesCS4D02G177700
35	root_Z10	root	triangle	balanced	0.388636	0.299542	0.311822	TraesCS2A02G099400	TraesCS2B02G115700	TraesCS2D02G098700
35	root_Z13	root	inverted_triangle	balanced	0.410906	0.328456	0.260637	TraesCS2A02G099400	TraesCS2B02G115700	TraesCS2D02G098700
35	root_Z39	root	circle	balanced	0.295516	0.380074	0.32441	TraesCS2A02G099400	TraesCS2B02G115700	TraesCS2D02G098700
35	stem_Z30	stem	triangle	balanced	0.265532	0.319538	0.41493	TraesCS2A02G099400	TraesCS2B02G115700	TraesCS2D02G098700
35	stem_Z32	stem	inverted_triangle	balanced	0.28702	0.356752	0.356229	TraesCS2A02G099400	TraesCS2B02G115700	TraesCS2D02G098700
35	stem_Z65	stem	circle	B-dominant	0.269284	0.526292	0.204424	TraesCS2A02G099400	TraesCS2B02G115700	TraesCS2D02G098700
35	spike_Z32	spike	triangle	balanced	0.343553	0.283232	0.373215	TraesCS2A02G099400	TraesCS2B02G115700	TraesCS2D02G098700
35	spike_Z39	spike	inverted_triangle	balanced	0.421791	0.258781	0.319428	TraesCS2A02G099400	TraesCS2B02G115700	TraesCS2D02G098700
36	leaf_Z10	leaf	triangle	A-dominant	0.598089	0.283321	0.11859	TraesCS5A02G141500	TraesCS5B02G139800	TraesCS5D02G150700
36	leaf_Z23	leaf	inverted_triangle	A-dominant	0.575214	0.309695	0.11509	TraesCS5A02G141500	TraesCS5B02G139800	TraesCS5D02G150700
36	leaf_Z71	leaf	circle	A-dominant	0.544863	0.32842	0.126716	TraesCS5A02G141500	TraesCS5B02G139800	TraesCS5D02G150700
36	root_Z10	root	triangle	A-dominant	0.516837	0.303672	0.179491	TraesCS5A02G141500	TraesCS5B02G139800	TraesCS5D02G150700
36	root_Z13	root	inverted_triangle	A-dominant	0.541134	0.34501	0.113856	TraesCS5A02G141500	TraesCS5B02G139800	TraesCS5D02G150700
36	root_Z39	root	circle	balanced	0.467755	0.386467	0.145779	TraesCS5A02G141500	TraesCS5B02G139800	TraesCS5D02G150700
36	stem_Z30	stem	triangle	A-dominant	0.567586	0.288593	0.143821	TraesCS5A02G141500	TraesCS5B02G139800	TraesCS5D02G150700
36	stem_Z32	stem	inverted_triangle	A-dominant	0.527961	0.321287	0.150752	TraesCS5A02G141500	TraesCS5B02G139800	TraesCS5D02G150700
36	stem_Z65	stem	circle	A-dominant	0.500199	0.33436	0.165441	TraesCS5A02G141500	TraesCS5B02G139800	TraesCS5D02G150700
36	spike_Z32	spike	triangle	A-dominant	0.569452	0.254233	0.176315	TraesCS5A02G141500	TraesCS5B02G139800	TraesCS5D02G150700
36	spike_Z39	spike	inverted_triangle	A-dominant	0.591427	0.242278	0.166294	TraesCS5A02G141500	TraesCS5B02G139800	TraesCS5D02G150700
36	spike_Z65	spike	circle	A-dominant	0.557695	0.29082	0.151485	TraesCS5A02G141500	TraesCS5B02G139800	TraesCS5D02G150700
36	grain_Z71	grain	triangle	A-dominant	0.502735	0.352897	0.144368	TraesCS5A02G141500	TraesCS5B02G139800	TraesCS5D02G150700
36	grain_Z75	grain	inverted_triangle	balanced	0.498068	0.244923	0.257008	TraesCS5A02G141500	TraesCS5B02G139800	TraesCS5D02G150700
36	grain_Z85	grain	circle	A-dominant	0.646958	0.129243	0.223799	TraesCS5A02G141500	TraesCS5B02G139800	TraesCS5D02G150700
37	leaf_Z10	leaf	triangle	balanced	0.310994	0.336138	0.352868	TraesCS3A02G337200	TraesCS3B02G368300	TraesCS3D02G330300
37	leaf_Z23	leaf	inverted_triangle	balanced	0.349996	0.436601	0.213403	TraesCS3A02G337200	TraesCS3B02G368300	TraesCS3D02G330300
37	leaf_Z71	leaf	circle	balanced	0.343737	0.446889	0.209374	TraesCS3A02G337200	TraesCS3B02G368300	TraesCS3D02G330300
37	root_Z10	root	triangle	balanced	0.266048	0.39633	0.337622	TraesCS3A02G337200	TraesCS3B02G368300	TraesCS3D02G330300
37	root_Z13	root	inverted_triangle	balanced	0.25931	0.468547	0.272143	TraesCS3A02G337200	TraesCS3B02G368300	TraesCS3D02G330300
37	root_Z39	root	circle	balanced	0.344734	0.41177	0.243496	TraesCS3A02G337200	TraesCS3B02G368300	TraesCS3D02G330300
37	stem_Z30	stem	triangle	balanced	0.314174	0.43318	0.252646	TraesCS3A02G337200	TraesCS3B02G368300	TraesCS3D02G330300
37	stem_Z32	stem	inverted_triangle	B-dominant	0.230566	0.55175	0.217684	TraesCS3A02G337200	TraesCS3B02G368300	TraesCS3D02G330300
37	stem_Z65	stem	circle	B-dominant	0.241664	0.593588	0.164748	TraesCS3A02G337200	TraesCS3B02G368300	TraesCS3D02G330300
37	spike_Z32	spike	triangle	balanced	0.322331	0.478956	0.198713	TraesCS3A02G337200	TraesCS3B02G368300	TraesCS3D02G330300
37	spike_Z39	spike	inverted_triangle	B-dominant	0.273434	0.501099	0.225467	TraesCS3A02G337200	TraesCS3B02G368300	TraesCS3D02G330300
37	spike_Z65	spike	circle	balanced	0.301543	0.460014	0.238443	TraesCS3A02G337200	TraesCS3B02G368300	TraesCS3D02G330300
37	grain_Z71	grain	triangle	B-dominant	0.268623	0.502754	0.228623	TraesCS3A02G337200	TraesCS3B02G368300	TraesCS3D02G330300
37	grain_Z75	grain	inverted_triangle	balanced	0.329868	0.34538	0.324752	TraesCS3A02G337200	TraesCS3B02G368300	TraesCS3D02G330300
37	grain_Z85	grain	circle	balanced	0.290448	0.25801	0.451542	TraesCS3A02G337200	TraesCS3B02G368300	TraesCS3D02G330300
38	leaf_Z10	leaf	triangle	balanced	0.367708	0.275094	0.357198	TraesCS1A02G306300	TraesCS1B02G317100	TraesCS1D02G306000
38	leaf_Z23	leaf	inverted_triangle	balanced	0.390709	0.303588	0.305703	TraesCS1A02G306300	TraesCS1B02G317100	TraesCS1D02G306000
38	leaf_Z71	leaf	circle	balanced	0.428613	0.348542	0.222845	TraesCS1A02G306300	TraesCS1B02G317100	TraesCS1D02G306000
38	root_Z10	root	triangle	balanced	0.389941	0.337163	0.272896	TraesCS1A02G306300	TraesCS1B02G317100	TraesCS1D02G306000
38	root_Z13	root	inverted_triangle	balanced	0.344002	0.365354	0.290644	TraesCS1A02G306300	TraesCS1B02G317100	TraesCS1D02G306000
38	root_Z39	root	circle	balanced	0.392813	0.399091	0.208096	TraesCS1A02G306300	TraesCS1B02G317100	TraesCS1D02G306000
38	stem_Z30	stem	triangle	balanced	0.444208	0.197359	0.358433	TraesCS1A02G306300	TraesCS1B02G317100	TraesCS1D02G306000
38	stem_Z32	stem	inverted_triangle	balanced	0.46049	0.277349	0.262161	TraesCS1A02G306300	TraesCS1B02G317100	TraesCS1D02G306000
38	stem_Z65	stem	circle	balanced	0.307446	0.355874	0.33668	TraesCS1A02G306300	TraesCS1B02G317100	TraesCS1D02G306000
38	spike_Z32	spike	triangle	balanced	0.386523	0.30894	0.304536	TraesCS1A02G306300	TraesCS1B02G317100	TraesCS1D02G306000
38	spike_Z39	spike	inverted_triangle	balanced	0.393905	0.344421	0.261674	TraesCS1A02G306300	TraesCS1B02G317100	TraesCS1D02G306000
38	spike_Z65	spike	circle	balanced	0.381186	0.378653	0.240161	TraesCS1A02G306300	TraesCS1B02G317100	TraesCS1D02G306000
38	grain_Z71	grain	triangle	balanced	0.406416	0.258661	0.334923	TraesCS1A02G306300	TraesCS1B02G317100	TraesCS1D02G306000
38	grain_Z75	grain	inverted_triangle	balanced	0.309699	0.400749	0.289552	TraesCS1A02G306300	TraesCS1B02G317100	TraesCS1D02G306000
38	grain_Z85	grain	circle	balanced	0.324721	0.291586	0.383693	TraesCS1A02G306300	TraesCS1B02G317100	TraesCS1D02G306000
39	stem_Z30	stem	triangle	balanced	0.489019	0.219146	0.291835	TraesCS5A02G508600	TraesCS4B02G338700	TraesCS4D02G335000
39	spike_Z32	spike	triangle	A-dominant	0.511171	0.159107	0.329722	TraesCS5A02G508600	TraesCS4B02G338700	TraesCS4D02G335000
40	leaf_Z10	leaf	triangle	balanced	0.247295	0.285557	0.467149	TraesCS7A02G488600	TraesCS7B02G391800	TraesCS7D02G475100
40	leaf_Z23	leaf	inverted_triangle	balanced	0.400524	0.331803	0.267673	TraesCS7A02G488600	TraesCS7B02G391800	TraesCS7D02G475100
40	leaf_Z71	leaf	circle	balanced	0.304727	0.250885	0.444389	TraesCS7A02G488600	TraesCS7B02G391800	TraesCS7D02G475100
40	root_Z10	root	triangle	balanced	0.206484	0.313084	0.480432	TraesCS7A02G488600	TraesCS7B02G391800	TraesCS7D02G475100
40	root_Z13	root	inverted_triangle	D-dominant	0.234348	0.241651	0.524001	TraesCS7A02G488600	TraesCS7B02G391800	TraesCS7D02G475100
40	root_Z39	root	circle	D-dominant	0.199186	0.228836	0.571978	TraesCS7A02G488600	TraesCS7B02G391800	TraesCS7D02G475100
40	stem_Z30	stem	triangle	balanced	0.198941	0.358426	0.442633	TraesCS7A02G488600	TraesCS7B02G391800	TraesCS7D02G475100
40	stem_Z32	stem	inverted_triangle	balanced	0.3247	0.260971	0.41433	TraesCS7A02G488600	TraesCS7B02G391800	TraesCS7D02G475100
40	stem_Z65	stem	circle	D-dominant	0.16871	0.232321	0.598969	TraesCS7A02G488600	TraesCS7B02G391800	TraesCS7D02G475100
40	spike_Z32	spike	triangle	balanced	0.303441	0.45641	0.240149	TraesCS7A02G488600	TraesCS7B02G391800	TraesCS7D02G475100
40	spike_Z39	spike	inverted_triangle	balanced	0.204306	0.404509	0.391185	TraesCS7A02G488600	TraesCS7B02G391800	TraesCS7D02G475100
40	spike_Z65	spike	circle	balanced	0.11928	0.40781	0.47291	TraesCS7A02G488600	TraesCS7B02G391800	TraesCS7D02G475100
40	grain_Z71	grain	triangle	balanced	0.360427	0.412588	0.226985	TraesCS7A02G488600	TraesCS7B02G391800	TraesCS7D02G475100
40	grain_Z75	grain	inverted_triangle	balanced	0.378299	0.301582	0.320119	TraesCS7A02G488600	TraesCS7B02G391800	TraesCS7D02G475100
43	leaf_Z10	leaf	triangle	B-dominant	0	0.583317	0.416683		TraesCS5B02G332300	TraesCS5D02G338000
43	leaf_Z23	leaf	inverted_triangle	B-dominant	0	0.639027	0.360973		TraesCS5B02G332300	TraesCS5D02G338000
43	root_Z10	root	triangle	A-suppressed	0	0.526329	0.473671		TraesCS5B02G332300	TraesCS5D02G338000
43	root_Z13	root	inverted_triangle	B-dominant	0	0.566369	0.433631		TraesCS5B02G332300	TraesCS5D02G338000
43	root_Z39	root	circle	B-dominant	0	0.557784	0.442216		TraesCS5B02G332300	TraesCS5D02G338000
43	stem_Z30	stem	triangle	B-dominant	0	0.686684	0.313316		TraesCS5B02G332300	TraesCS5D02G338000
43	stem_Z32	stem	inverted_triangle	B-dominant	0	0.804962	0.195038		TraesCS5B02G332300	TraesCS5D02G338000
43	grain_Z85	grain	circle	B-dominant	0	0.97208	0.0279196		TraesCS5B02G332300	TraesCS5D02G338000
44.1	leaf_Z10	leaf	triangle	B-dominant	0.19637	0.800286	0.00334426	TraesCS2A02G467100	TraesCS2B02G489900	TraesCS2D02G467100
44.1	leaf_Z23	leaf	inverted_triangle	B-dominant	0.389875	0.610125	0	TraesCS2A02G467100	TraesCS2B02G489900	TraesCS2D02G467100
44.1	leaf_Z71	leaf	circle	A-dominant	0.655841	0.344159	0	TraesCS2A02G467100	TraesCS2B02G489900	TraesCS2D02G467100
44.1	root_Z10	root	triangle	B-dominant	0.19915	0.80085	0	TraesCS2A02G467100	TraesCS2B02G489900	TraesCS2D02G467100
44.1	root_Z13	root	inverted_triangle	A-dominant	0.702122	0.297878	0	TraesCS2A02G467100	TraesCS2B02G489900	TraesCS2D02G467100
44.1	root_Z39	root	circle	A-dominant	0.659619	0.340381	0	TraesCS2A02G467100	TraesCS2B02G489900	TraesCS2D02G467100
44.1	stem_Z30	stem	triangle	B-dominant	0.398315	0.599891	0.00179362	TraesCS2A02G467100	TraesCS2B02G489900	TraesCS2D02G467100
44.1	stem_Z32	stem	inverted_triangle	A-dominant	0.562278	0.430391	0.00733026	TraesCS2A02G467100	TraesCS2B02G489900	TraesCS2D02G467100
44.1	stem_Z65	stem	circle	D-suppressed	0.512158	0.484497	0.00334542	TraesCS2A02G467100	TraesCS2B02G489900	TraesCS2D02G467100
44.1	spike_Z32	spike	triangle	B-dominant	0.351728	0.643742	0.00453042	TraesCS2A02G467100	TraesCS2B02G489900	TraesCS2D02G467100
44.1	spike_Z39	spike	inverted_triangle	B-dominant	0.447566	0.55106	0.00137327	TraesCS2A02G467100	TraesCS2B02G489900	TraesCS2D02G467100
44.1	spike_Z65	spike	circle	A-dominant	0.638808	0.357679	0.00351299	TraesCS2A02G467100	TraesCS2B02G489900	TraesCS2D02G467100
44.1	grain_Z71	grain	triangle	B-dominant	0.372941	0.622377	0.00468191	TraesCS2A02G467100	TraesCS2B02G489900	TraesCS2D02G467100
44.2	leaf_Z71	leaf	circle	D-dominant	0.0223118	0.0486173	0.929071	TraesCS7A02G542700	TraesCS7B02G464700	TraesCS7D02G527500
44.2	root_Z10	root	triangle	balanced	0.266174	0.275534	0.458292	TraesCS7A02G542700	TraesCS7B02G464700	TraesCS7D02G527500
44.2	root_Z13	root	inverted_triangle	D-dominant	0.26217	0.208879	0.528951	TraesCS7A02G542700	TraesCS7B02G464700	TraesCS7D02G527500
44.2	root_Z39	root	circle	D-dominant	0.249746	0.218001	0.532253	TraesCS7A02G542700	TraesCS7B02G464700	TraesCS7D02G527500
44.2	stem_Z30	stem	triangle	D-dominant	0.339092	0.0118949	0.649013	TraesCS7A02G542700	TraesCS7B02G464700	TraesCS7D02G527500
44.2	stem_Z32	stem	inverted_triangle	D-dominant	0.258655	0.0666839	0.674661	TraesCS7A02G542700	TraesCS7B02G464700	TraesCS7D02G527500
44.2	stem_Z65	stem	circle	B-suppressed	0.419838	0.0907069	0.489455	TraesCS7A02G542700	TraesCS7B02G464700	TraesCS7D02G527500
46	leaf_Z23	leaf	inverted_triangle	balanced	0.342279	0.370247	0.287474	TraesCS3A02G330800	TraesCS3B02G360900	TraesCS3D02G324200
46	leaf_Z71	leaf	circle	balanced	0.457566	0.210067	0.332367	TraesCS3A02G330800	TraesCS3B02G360900	TraesCS3D02G324200
47	leaf_Z10	leaf	triangle	D-dominant	0.26004	0.198121	0.54184	TraesCS1A02G311900	TraesCS1B02G323600	TraesCS1D02G312200
47	leaf_Z23	leaf	inverted_triangle	balanced	0.459761	0.154091	0.386149	TraesCS1A02G311900	TraesCS1B02G323600	TraesCS1D02G312200
47	leaf_Z71	leaf	circle	A-dominant	0.795804	0.0734464	0.130749	TraesCS1A02G311900	TraesCS1B02G323600	TraesCS1D02G312200
47	root_Z13	root	inverted_triangle	D-dominant	0.256345	0.206233	0.537422	TraesCS1A02G311900	TraesCS1B02G323600	TraesCS1D02G312200
47	root_Z39	root	circle	D-dominant	0.285677	0.151233	0.563089	TraesCS1A02G311900	TraesCS1B02G323600	TraesCS1D02G312200
47	stem_Z30	stem	triangle	D-dominant	0.265435	0.0155197	0.719045	TraesCS1A02G311900	TraesCS1B02G323600	TraesCS1D02G312200
47	stem_Z32	stem	inverted_triangle	D-dominant	0.263708	0.194799	0.541493	TraesCS1A02G311900	TraesCS1B02G323600	TraesCS1D02G312200
47	stem_Z65	stem	circle	balanced	0.360189	0.326702	0.313109	TraesCS1A02G311900	TraesCS1B02G323600	TraesCS1D02G312200
47	spike_Z32	spike	triangle	D-dominant	0.316617	0.126923	0.556461	TraesCS1A02G311900	TraesCS1B02G323600	TraesCS1D02G312200
47	spike_Z39	spike	inverted_triangle	D-dominant	0.284527	0.180339	0.535134	TraesCS1A02G311900	TraesCS1B02G323600	TraesCS1D02G312200
47	spike_Z65	spike	circle	balanced	0.365597	0.266955	0.367448	TraesCS1A02G311900	TraesCS1B02G323600	TraesCS1D02G312200
47	grain_Z71	grain	triangle	D-dominant	0.391176	0.014927	0.593896	TraesCS1A02G311900	TraesCS1B02G323600	TraesCS1D02G312200
47	grain_Z85	grain	circle	B-dominant	0.0365912	0.846613	0.116796	TraesCS1A02G311900	TraesCS1B02G323600	TraesCS1D02G312200
48.1	leaf_Z10	leaf	triangle	balanced	0.383973	0.344178	0.271849	TraesCS5A02G020700	TraesCS5B02G017700	TraesCS5D02G025800
48.1	leaf_Z23	leaf	inverted_triangle	balanced	0.416529	0.310504	0.272967	TraesCS5A02G020700	TraesCS5B02G017700	TraesCS5D02G025800
48.1	leaf_Z71	leaf	circle	balanced	0.39242	0.221272	0.386308	TraesCS5A02G020700	TraesCS5B02G017700	TraesCS5D02G025800
48.1	root_Z10	root	triangle	balanced	0.46207	0.280487	0.257443	TraesCS5A02G020700	TraesCS5B02G017700	TraesCS5D02G025800
48.1	root_Z13	root	inverted_triangle	balanced	0.41944	0.283732	0.296828	TraesCS5A02G020700	TraesCS5B02G017700	TraesCS5D02G025800
48.1	root_Z39	root	circle	balanced	0.433827	0.282091	0.284082	TraesCS5A02G020700	TraesCS5B02G017700	TraesCS5D02G025800
48.1	stem_Z30	stem	triangle	balanced	0.408868	0.292147	0.298984	TraesCS5A02G020700	TraesCS5B02G017700	TraesCS5D02G025800
48.1	stem_Z32	stem	inverted_triangle	balanced	0.407022	0.262213	0.330765	TraesCS5A02G020700	TraesCS5B02G017700	TraesCS5D02G025800
48.1	stem_Z65	stem	circle	balanced	0.310136	0.28243	0.407433	TraesCS5A02G020700	TraesCS5B02G017700	TraesCS5D02G025800
48.1	spike_Z32	spike	triangle	balanced	0.485837	0.289208	0.224955	TraesCS5A02G020700	TraesCS5B02G017700	TraesCS5D02G025800
48.1	spike_Z39	spike	inverted_triangle	balanced	0.475539	0.281941	0.24252	TraesCS5A02G020700	TraesCS5B02G017700	TraesCS5D02G025800
48.1	spike_Z65	spike	circle	balanced	0.437551	0.270706	0.291743	TraesCS5A02G020700	TraesCS5B02G017700	TraesCS5D02G025800
48.1	grain_Z71	grain	triangle	balanced	0.401351	0.313882	0.284767	TraesCS5A02G020700	TraesCS5B02G017700	TraesCS5D02G025800
48.1	grain_Z75	grain	inverted_triangle	balanced	0.413154	0.277359	0.309488	TraesCS5A02G020700	TraesCS5B02G017700	TraesCS5D02G025800
48.1	grain_Z85	grain	circle	balanced	0.486864	0.261123	0.252013	TraesCS5A02G020700	TraesCS5B02G017700	TraesCS5D02G025800
48.2	leaf_Z10	leaf	triangle	balanced	0.183964	0.471614	0.344422	TraesCS7A02G530300	TraesCS7B02G447900	TraesCS7D02G518100
48.2	leaf_Z23	leaf	inverted_triangle	balanced	0.308422	0.408924	0.282654	TraesCS7A02G530300	TraesCS7B02G447900	TraesCS7D02G518100
48.2	leaf_Z71	leaf	circle	balanced	0.40871	0.328697	0.262593	TraesCS7A02G530300	TraesCS7B02G447900	TraesCS7D02G518100
48.2	root_Z10	root	triangle	balanced	0.223111	0.389065	0.387824	TraesCS7A02G530300	TraesCS7B02G447900	TraesCS7D02G518100
48.2	root_Z13	root	inverted_triangle	balanced	0.260524	0.4536	0.285876	TraesCS7A02G530300	TraesCS7B02G447900	TraesCS7D02G518100
48.2	root_Z39	root	circle	balanced	0.25832	0.439285	0.302395	TraesCS7A02G530300	TraesCS7B02G447900	TraesCS7D02G518100
48.2	stem_Z30	stem	triangle	balanced	0.26198	0.468628	0.269392	TraesCS7A02G530300	TraesCS7B02G447900	TraesCS7D02G518100
48.2	stem_Z32	stem	inverted_triangle	balanced	0.224619	0.460643	0.314738	TraesCS7A02G530300	TraesCS7B02G447900	TraesCS7D02G518100
48.2	stem_Z65	stem	circle	balanced	0.248738	0.345763	0.405499	TraesCS7A02G530300	TraesCS7B02G447900	TraesCS7D02G518100
48.2	spike_Z32	spike	triangle	balanced	0.230005	0.436434	0.333561	TraesCS7A02G530300	TraesCS7B02G447900	TraesCS7D02G518100
48.2	spike_Z39	spike	inverted_triangle	balanced	0.235189	0.424198	0.340613	TraesCS7A02G530300	TraesCS7B02G447900	TraesCS7D02G518100
48.2	spike_Z65	spike	circle	balanced	0.204903	0.357163	0.437933	TraesCS7A02G530300	TraesCS7B02G447900	TraesCS7D02G518100
48.2	grain_Z71	grain	triangle	balanced	0.199138	0.456129	0.344734	TraesCS7A02G530300	TraesCS7B02G447900	TraesCS7D02G518100
48.2	grain_Z75	grain	inverted_triangle	balanced	0.227688	0.4838	0.288512	TraesCS7A02G530300	TraesCS7B02G447900	TraesCS7D02G518100
48.2	grain_Z85	grain	circle	balanced	0.169559	0.344616	0.485825	TraesCS7A02G530300	TraesCS7B02G447900	TraesCS7D02G518100
48.3	leaf_Z71	leaf	circle	D-dominant	0.234889	0.0663841	0.698727	TraesCS7A02G531800	TraesCS7B02G449200	TraesCS7D02G519200
48.3	root_Z13	root	inverted_triangle	D-dominant	0.252928	0.146746	0.600326	TraesCS7A02G531800	TraesCS7B02G449200	TraesCS7D02G519200
48.3	root_Z39	root	circle	D-dominant	0.274652	0.117939	0.607409	TraesCS7A02G531800	TraesCS7B02G449200	TraesCS7D02G519200
48.5	leaf_Z71	leaf	circle	A-dominant	0.554553	0.147109	0.298338	TraesCS7A02G420400	TraesCS7B02G321300	TraesCS7D02G413100
48.5	root_Z10	root	triangle	A-dominant	0.777352	0.192676	0.0299719	TraesCS7A02G420400	TraesCS7B02G321300	TraesCS7D02G413100
48.5	root_Z13	root	inverted_triangle	A-dominant	0.899398	0.0909085	0.00969329	TraesCS7A02G420400	TraesCS7B02G321300	TraesCS7D02G413100
48.5	root_Z39	root	circle	A-dominant	0.877731	0.0863539	0.0359152	TraesCS7A02G420400	TraesCS7B02G321300	TraesCS7D02G413100
48.5	stem_Z32	stem	inverted_triangle	A-dominant	0.988482	0.011518	0	TraesCS7A02G420400	TraesCS7B02G321300	TraesCS7D02G413100
48.5	stem_Z65	stem	circle	A-dominant	0.959821	0.0317035	0.00847586	TraesCS7A02G420400	TraesCS7B02G321300	TraesCS7D02G413100
48.5	spike_Z65	spike	circle	A-dominant	0.968587	0.0149198	0.0164928	TraesCS7A02G420400	TraesCS7B02G321300	TraesCS7D02G413100
53	leaf_Z71	leaf	circle	balanced	0.271487	0.278331	0.450182	TraesCS4A02G183400	TraesCS4B02G135000	TraesCS4D02G129900
53	root_Z10	root	triangle	balanced	0.278939	0.314854	0.406207	TraesCS4A02G183400	TraesCS4B02G135000	TraesCS4D02G129900
53	root_Z13	root	inverted_triangle	balanced	0.217577	0.398612	0.383811	TraesCS4A02G183400	TraesCS4B02G135000	TraesCS4D02G129900
53	root_Z39	root	circle	balanced	0.243608	0.366521	0.389871	TraesCS4A02G183400	TraesCS4B02G135000	TraesCS4D02G129900
53	stem_Z65	stem	circle	B-dominant	0.352306	0.577256	0.070438	TraesCS4A02G183400	TraesCS4B02G135000	TraesCS4D02G129900
53	spike_Z32	spike	triangle	balanced	0.223981	0.378448	0.397571	TraesCS4A02G183400	TraesCS4B02G135000	TraesCS4D02G129900
53	grain_Z85	grain	circle	D-dominant	0.157572	0.301927	0.540502	TraesCS4A02G183400	TraesCS4B02G135000	TraesCS4D02G129900
54	leaf_Z23	leaf	inverted_triangle	A-dominant	0.758861	0.158998	0.0821413	TraesCS3A02G372400	TraesCS3B02G404800	TraesCS3D02G365200
54	leaf_Z71	leaf	circle	A-dominant	0.820463	0.0800365	0.099501	TraesCS3A02G372400	TraesCS3B02G404800	TraesCS3D02G365200
54	root_Z10	root	triangle	B-dominant	0.254141	0.635674	0.110185	TraesCS3A02G372400	TraesCS3B02G404800	TraesCS3D02G365200
54	root_Z13	root	inverted_triangle	B-dominant	0.303764	0.540864	0.155373	TraesCS3A02G372400	TraesCS3B02G404800	TraesCS3D02G365200
54	root_Z39	root	circle	B-dominant	0.373591	0.501526	0.124883	TraesCS3A02G372400	TraesCS3B02G404800	TraesCS3D02G365200
54	stem_Z30	stem	triangle	balanced	0.395784	0.476051	0.128164	TraesCS3A02G372400	TraesCS3B02G404800	TraesCS3D02G365200
54	stem_Z65	stem	circle	A-dominant	0.647113	0.29827	0.0546171	TraesCS3A02G372400	TraesCS3B02G404800	TraesCS3D02G365200
54	spike_Z32	spike	triangle	D-suppressed	0.442803	0.501979	0.0552177	TraesCS3A02G372400	TraesCS3B02G404800	TraesCS3D02G365200
56	root_Z10	root	triangle	A-dominant	0.850104	0.118119	0.0317771	TraesCS5A02G265600	TraesCS5B02G265300	TraesCS5D02G273500
56	root_Z13	root	inverted_triangle	A-dominant	0.857634	0	0.142366	TraesCS5A02G265600	TraesCS5B02G265300	TraesCS5D02G273500
56	root_Z39	root	circle	A-dominant	0.731994	0	0.268006	TraesCS5A02G265600	TraesCS5B02G265300	TraesCS5D02G273500
56	spike_Z32	spike	triangle	D-dominant	0.250321	0.0382571	0.711422	TraesCS5A02G265600	TraesCS5B02G265300	TraesCS5D02G273500
56	spike_Z39	spike	inverted_triangle	D-dominant	0.318271	0.0718675	0.609862	TraesCS5A02G265600	TraesCS5B02G265300	TraesCS5D02G273500
56	spike_Z65	spike	circle	A-dominant	0.661202	0	0.338798	TraesCS5A02G265600	TraesCS5B02G265300	TraesCS5D02G273500
56	grain_Z71	grain	triangle	A-dominant	1	0	0	TraesCS5A02G265600	TraesCS5B02G265300	TraesCS5D02G273500
56	grain_Z75	grain	inverted_triangle	A-dominant	0.965984	0.0340156	0	TraesCS5A02G265600	TraesCS5B02G265300	TraesCS5D02G273500
56	grain_Z85	grain	circle	A-dominant	0.625556	0.113855	0.260589	TraesCS5A02G265600	TraesCS5B02G265300	TraesCS5D02G273500
57	root_Z10	root	triangle	B-suppressed	0.482833	0	0.517167	TraesCS5A02G174200		TraesCS5D02G178800
57	root_Z13	root	inverted_triangle	D-dominant	0.437858	0	0.562142	TraesCS5A02G174200		TraesCS5D02G178800
57	root_Z39	root	circle	B-suppressed	0.485473	0	0.514527	TraesCS5A02G174200		TraesCS5D02G178800
57	stem_Z32	stem	inverted_triangle	D-dominant	0.44852	0	0.55148	TraesCS5A02G174200		TraesCS5D02G178800
57	stem_Z65	stem	circle	B-suppressed	0.547629	0	0.452371	TraesCS5A02G174200		TraesCS5D02G178800
57	spike_Z65	spike	circle	A-dominant	0.658527	0	0.341473	TraesCS5A02G174200		TraesCS5D02G178800
57	grain_Z71	grain	triangle	B-suppressed	0.50721	0	0.49279	TraesCS5A02G174200		TraesCS5D02G178800
57	grain_Z75	grain	inverted_triangle	B-suppressed	0.518293	0	0.481707	TraesCS5A02G174200		TraesCS5D02G178800
57	grain_Z85	grain	circle	B-suppressed	0.489149	0	0.510851	TraesCS5A02G174200		TraesCS5D02G178800
58	root_Z10	root	triangle	D-suppressed	0.496154	0.503846	0	TraesCS6A02G165800	TraesCS6B02G193200	TraesCS6D02G154400
58	root_Z13	root	inverted_triangle	A-dominant	0.639874	0.341104	0.0190218	TraesCS6A02G165800	TraesCS6B02G193200	TraesCS6D02G154400
58	root_Z39	root	circle	A-dominant	0.546788	0.384911	0.0683009	TraesCS6A02G165800	TraesCS6B02G193200	TraesCS6D02G154400
58	stem_Z65	stem	circle	D-suppressed	0.431622	0.503696	0.0646822	TraesCS6A02G165800	TraesCS6B02G193200	TraesCS6D02G154400
58	spike_Z65	spike	circle	D-suppressed	0.512874	0.487126	0	TraesCS6A02G165800	TraesCS6B02G193200	TraesCS6D02G154400
59	leaf_Z10	leaf	triangle	balanced	0.245787	0.464688	0.289524	TraesCS2A02G526300	TraesCS2B02G556600	TraesCS2D02G529000
59	leaf_Z23	leaf	inverted_triangle	balanced	0.290945	0.396536	0.312519	TraesCS2A02G526300	TraesCS2B02G556600	TraesCS2D02G529000
59	leaf_Z71	leaf	circle	A-dominant	0.521351	0.256689	0.22196	TraesCS2A02G526300	TraesCS2B02G556600	TraesCS2D02G529000
59	root_Z10	root	triangle	balanced	0.337736	0.313629	0.348635	TraesCS2A02G526300	TraesCS2B02G556600	TraesCS2D02G529000
59	root_Z13	root	inverted_triangle	balanced	0.372987	0.314772	0.312241	TraesCS2A02G526300	TraesCS2B02G556600	TraesCS2D02G529000
59	root_Z39	root	circle	balanced	0.363627	0.319194	0.317178	TraesCS2A02G526300	TraesCS2B02G556600	TraesCS2D02G529000
59	stem_Z30	stem	triangle	balanced	0.337407	0.315709	0.346885	TraesCS2A02G526300	TraesCS2B02G556600	TraesCS2D02G529000
59	stem_Z32	stem	inverted_triangle	balanced	0.279923	0.390673	0.329405	TraesCS2A02G526300	TraesCS2B02G556600	TraesCS2D02G529000
59	stem_Z65	stem	circle	balanced	0.41364	0.309125	0.277235	TraesCS2A02G526300	TraesCS2B02G556600	TraesCS2D02G529000
59	spike_Z32	spike	triangle	balanced	0.346512	0.358114	0.295374	TraesCS2A02G526300	TraesCS2B02G556600	TraesCS2D02G529000
59	spike_Z39	spike	inverted_triangle	balanced	0.310355	0.436448	0.253197	TraesCS2A02G526300	TraesCS2B02G556600	TraesCS2D02G529000
59	spike_Z65	spike	circle	balanced	0.32296	0.366681	0.310359	TraesCS2A02G526300	TraesCS2B02G556600	TraesCS2D02G529000
59	grain_Z71	grain	triangle	balanced	0.273638	0.462791	0.263571	TraesCS2A02G526300	TraesCS2B02G556600	TraesCS2D02G529000
59	grain_Z75	grain	inverted_triangle	balanced	0.488628	0.323937	0.187435	TraesCS2A02G526300	TraesCS2B02G556600	TraesCS2D02G529000
59	grain_Z85	grain	circle	B-dominant	0.196441	0.53834	0.265218	TraesCS2A02G526300	TraesCS2B02G556600	TraesCS2D02G529000
60	root_Z10	root	triangle	A-dominant	1	0	0	TraesCS3A02G190700	TraesCS3B02G220400	TraesCS3D02G194800
60	stem_Z30	stem	triangle	A-dominant	1	0	0	TraesCS3A02G190700	TraesCS3B02G220400	TraesCS3D02G194800
60	spike_Z32	spike	triangle	A-dominant	1	0	0	TraesCS3A02G190700	TraesCS3B02G220400	TraesCS3D02G194800
60	spike_Z39	spike	inverted_triangle	A-dominant	1	0	0	TraesCS3A02G190700	TraesCS3B02G220400	TraesCS3D02G194800
60	grain_Z85	grain	circle	A-dominant	0.98142	0	0.0185796	TraesCS3A02G190700	TraesCS3B02G220400	TraesCS3D02G194800
61	root_Z10	root	triangle	balanced	0.307993	0.417643	0.274365	TraesCS7A02G207100	TraesCS7B02G114300	TraesCS7D02G209800
61	root_Z13	root	inverted_triangle	balanced	0.339055	0.347524	0.313421	TraesCS7A02G207100	TraesCS7B02G114300	TraesCS7D02G209800
61	root_Z39	root	circle	balanced	0.341263	0.394256	0.264481	TraesCS7A02G207100	TraesCS7B02G114300	TraesCS7D02G209800
61	stem_Z30	stem	triangle	balanced	0.400775	0.280719	0.318506	TraesCS7A02G207100	TraesCS7B02G114300	TraesCS7D02G209800
61	spike_Z32	spike	triangle	balanced	0.40736	0.318712	0.273928	TraesCS7A02G207100	TraesCS7B02G114300	TraesCS7D02G209800
61	spike_Z39	spike	inverted_triangle	balanced	0.41265	0.308668	0.278682	TraesCS7A02G207100	TraesCS7B02G114300	TraesCS7D02G209800
62	leaf_Z10	leaf	triangle	A-dominant	0.830269	0.0990071	0.0707241	TraesCS2A02G097500	TraesCS2B02G113200	TraesCS2D02G096800
62	leaf_Z23	leaf	inverted_triangle	A-dominant	0.579494	0.0414091	0.379097	TraesCS2A02G097500	TraesCS2B02G113200	TraesCS2D02G096800
62	leaf_Z71	leaf	circle	A-dominant	0.638558	0.0428586	0.318583	TraesCS2A02G097500	TraesCS2B02G113200	TraesCS2D02G096800
62	root_Z10	root	triangle	A-dominant	0.578868	0.0732149	0.347917	TraesCS2A02G097500	TraesCS2B02G113200	TraesCS2D02G096800
62	root_Z13	root	inverted_triangle	A-dominant	0.871424	0.0406749	0.0879013	TraesCS2A02G097500	TraesCS2B02G113200	TraesCS2D02G096800
62	root_Z39	root	circle	A-dominant	0.758776	0.0101143	0.23111	TraesCS2A02G097500	TraesCS2B02G113200	TraesCS2D02G096800
62	stem_Z30	stem	triangle	A-dominant	0.563042	0.0691407	0.367817	TraesCS2A02G097500	TraesCS2B02G113200	TraesCS2D02G096800
62	stem_Z32	stem	inverted_triangle	A-dominant	0.5942	0.0994553	0.306345	TraesCS2A02G097500	TraesCS2B02G113200	TraesCS2D02G096800
62	stem_Z65	stem	circle	balanced	0.493721	0.11386	0.39242	TraesCS2A02G097500	TraesCS2B02G113200	TraesCS2D02G096800
62	spike_Z32	spike	triangle	A-dominant	0.632293	0.0381666	0.329541	TraesCS2A02G097500	TraesCS2B02G113200	TraesCS2D02G096800
62	spike_Z39	spike	inverted_triangle	A-dominant	0.815819	0.03561	0.148571	TraesCS2A02G097500	TraesCS2B02G113200	TraesCS2D02G096800
62	spike_Z65	spike	circle	balanced	0.461149	0.148767	0.390084	TraesCS2A02G097500	TraesCS2B02G113200	TraesCS2D02G096800
62	grain_Z71	grain	triangle	A-dominant	0.557661	0.157747	0.284592	TraesCS2A02G097500	TraesCS2B02G113200	TraesCS2D02G096800
62	grain_Z85	grain	circle	A-dominant	0.634834	0.111904	0.253262	TraesCS2A02G097500	TraesCS2B02G113200	TraesCS2D02G096800
63	leaf_Z10	leaf	triangle	B-dominant	0	1	0	TraesCS4A02G126300	TraesCS4B02G178600	TraesCS4D02G180200
63	leaf_Z23	leaf	inverted_triangle	B-dominant	0	1	0	TraesCS4A02G126300	TraesCS4B02G178600	TraesCS4D02G180200
63	leaf_Z71	leaf	circle	B-dominant	0	0.982523	0.0174773	TraesCS4A02G126300	TraesCS4B02G178600	TraesCS4D02G180200
63	root_Z10	root	triangle	B-dominant	0.022845	0.977155	0	TraesCS4A02G126300	TraesCS4B02G178600	TraesCS4D02G180200
63	root_Z13	root	inverted_triangle	B-dominant	0	1	0	TraesCS4A02G126300	TraesCS4B02G178600	TraesCS4D02G180200
63	root_Z39	root	circle	B-dominant	0	1	0	TraesCS4A02G126300	TraesCS4B02G178600	TraesCS4D02G180200
63	stem_Z30	stem	triangle	B-dominant	0	1	0	TraesCS4A02G126300	TraesCS4B02G178600	TraesCS4D02G180200
63	stem_Z32	stem	inverted_triangle	B-dominant	0.0255381	0.974462	0	TraesCS4A02G126300	TraesCS4B02G178600	TraesCS4D02G180200
63	stem_Z65	stem	circle	B-dominant	0	1	0	TraesCS4A02G126300	TraesCS4B02G178600	TraesCS4D02G180200
63	spike_Z32	spike	triangle	B-dominant	0	1	0	TraesCS4A02G126300	TraesCS4B02G178600	TraesCS4D02G180200
63	spike_Z39	spike	inverted_triangle	B-dominant	0	1	0	TraesCS4A02G126300	TraesCS4B02G178600	TraesCS4D02G180200
63	spike_Z65	spike	circle	B-dominant	0	1	0	TraesCS4A02G126300	TraesCS4B02G178600	TraesCS4D02G180200
63	grain_Z71	grain	triangle	B-dominant	0	1	0	TraesCS4A02G126300	TraesCS4B02G178600	TraesCS4D02G180200
63	grain_Z75	grain	inverted_triangle	B-dominant	0	1	0	TraesCS4A02G126300	TraesCS4B02G178600	TraesCS4D02G180200
63	grain_Z85	grain	circle	B-dominant	0.0218031	0.957635	0.0205619	TraesCS4A02G126300	TraesCS4B02G178600	TraesCS4D02G180200
64	spike_Z65	spike	circle	A-dominant	0.72627	0.0515223	0.222208	TraesCS1A02G096300	TraesCS1B02G127400	TraesCS1D02G105300
64	grain_Z71	grain	triangle	A-dominant	0.757549	0.131765	0.110686	TraesCS1A02G096300	TraesCS1B02G127400	TraesCS1D02G105300
65	leaf_Z10	leaf	triangle	A-dominant	0.516039	0.140433	0.343529	TraesCS3A02G334100	TraesCS3B02G365100	TraesCS3D02G327600
65	leaf_Z23	leaf	inverted_triangle	balanced	0.461828	0.220917	0.317255	TraesCS3A02G334100	TraesCS3B02G365100	TraesCS3D02G327600
65	leaf_Z71	leaf	circle	D-dominant	0.287591	0.120246	0.592163	TraesCS3A02G334100	TraesCS3B02G365100	TraesCS3D02G327600
65	root_Z10	root	triangle	balanced	0.358207	0.203535	0.438257	TraesCS3A02G334100	TraesCS3B02G365100	TraesCS3D02G327600
65	root_Z13	root	inverted_triangle	balanced	0.30025	0.266633	0.433117	TraesCS3A02G334100	TraesCS3B02G365100	TraesCS3D02G327600
65	root_Z39	root	circle	balanced	0.303188	0.209705	0.487107	TraesCS3A02G334100	TraesCS3B02G365100	TraesCS3D02G327600
65	stem_Z30	stem	triangle	balanced	0.337916	0.215173	0.44691	TraesCS3A02G334100	TraesCS3B02G365100	TraesCS3D02G327600
65	stem_Z32	stem	inverted_triangle	balanced	0.371168	0.130859	0.497974	TraesCS3A02G334100	TraesCS3B02G365100	TraesCS3D02G327600
65	stem_Z65	stem	circle	D-dominant	0.241339	0.0261486	0.732512	TraesCS3A02G334100	TraesCS3B02G365100	TraesCS3D02G327600
65	spike_Z32	spike	triangle	balanced	0.419589	0.260125	0.320287	TraesCS3A02G334100	TraesCS3B02G365100	TraesCS3D02G327600
65	spike_Z39	spike	inverted_triangle	A-dominant	0.508203	0.191571	0.300227	TraesCS3A02G334100	TraesCS3B02G365100	TraesCS3D02G327600
65	spike_Z65	spike	circle	A-dominant	0.528785	0.106381	0.364834	TraesCS3A02G334100	TraesCS3B02G365100	TraesCS3D02G327600
65	grain_Z71	grain	triangle	A-dominant	0.630201	0.0500934	0.319706	TraesCS3A02G334100	TraesCS3B02G365100	TraesCS3D02G327600
65	grain_Z75	grain	inverted_triangle	balanced	0.46082	0.141306	0.397874	TraesCS3A02G334100	TraesCS3B02G365100	TraesCS3D02G327600
65	grain_Z85	grain	circle	D-dominant	0.242755	0.172651	0.584595	TraesCS3A02G334100	TraesCS3B02G365100	TraesCS3D02G327600
66	leaf_Z10	leaf	triangle	A-dominant	0.968664	0	0.031336	TraesCS3A02G128900		TraesCS3D02G129800
66	leaf_Z23	leaf	inverted_triangle	A-dominant	0.972298	0	0.0277018	TraesCS3A02G128900		TraesCS3D02G129800
66	leaf_Z71	leaf	circle	A-dominant	0.957809	0	0.0421913	TraesCS3A02G128900		TraesCS3D02G129800
66	root_Z10	root	triangle	A-dominant	0.934224	0	0.065776	TraesCS3A02G128900		TraesCS3D02G129800
66	root_Z13	root	inverted_triangle	A-dominant	0.964522	0	0.0354777	TraesCS3A02G128900		TraesCS3D02G129800
66	root_Z39	root	circle	A-dominant	0.980508	0	0.019492	TraesCS3A02G128900		TraesCS3D02G129800
66	stem_Z30	stem	triangle	A-dominant	0.953662	0	0.0463381	TraesCS3A02G128900		TraesCS3D02G129800
66	stem_Z32	stem	inverted_triangle	A-dominant	0.981216	0	0.0187835	TraesCS3A02G128900		TraesCS3D02G129800
66	stem_Z65	stem	circle	A-dominant	0.992036	0	0.00796379	TraesCS3A02G128900		TraesCS3D02G129800
66	spike_Z32	spike	triangle	A-dominant	0.973324	0	0.0266764	TraesCS3A02G128900		TraesCS3D02G129800
66	spike_Z39	spike	inverted_triangle	A-dominant	0.967157	0	0.0328433	TraesCS3A02G128900		TraesCS3D02G129800
66	spike_Z65	spike	circle	A-dominant	0.981339	0	0.0186615	TraesCS3A02G128900		TraesCS3D02G129800
66	grain_Z71	grain	triangle	A-dominant	0.977696	0	0.022304	TraesCS3A02G128900		TraesCS3D02G129800
66	grain_Z75	grain	inverted_triangle	A-dominant	0.946258	0	0.0537421	TraesCS3A02G128900		TraesCS3D02G129800
66	grain_Z85	grain	circle	A-dominant	0.974257	0	0.0257429	TraesCS3A02G128900		TraesCS3D02G129800
67	leaf_Z10	leaf	triangle	balanced	0.483427	0.227859	0.288714	TraesCS6A02G175800	TraesCS6B02G209600	TraesCS6D02G167800
67	leaf_Z23	leaf	inverted_triangle	A-dominant	0.541929	0.269346	0.188725	TraesCS6A02G175800	TraesCS6B02G209600	TraesCS6D02G167800
67	leaf_Z71	leaf	circle	A-dominant	0.595316	0.185482	0.219201	TraesCS6A02G175800	TraesCS6B02G209600	TraesCS6D02G167800
67	stem_Z30	stem	triangle	balanced	0.415506	0.353236	0.231257	TraesCS6A02G175800	TraesCS6B02G209600	TraesCS6D02G167800
67	stem_Z32	stem	inverted_triangle	A-dominant	0.801644	0.0372359	0.161121	TraesCS6A02G175800	TraesCS6B02G209600	TraesCS6D02G167800
67	stem_Z65	stem	circle	A-dominant	0.823076	0.0846542	0.0922694	TraesCS6A02G175800	TraesCS6B02G209600	TraesCS6D02G167800
67	spike_Z32	spike	triangle	A-dominant	0.821888	0.113431	0.0646812	TraesCS6A02G175800	TraesCS6B02G209600	TraesCS6D02G167800
67	spike_Z39	spike	inverted_triangle	A-dominant	0.768451	0.151287	0.0802622	TraesCS6A02G175800	TraesCS6B02G209600	TraesCS6D02G167800
67	spike_Z65	spike	circle	A-dominant	0.741644	0.140029	0.118328	TraesCS6A02G175800	TraesCS6B02G209600	TraesCS6D02G167800
67	grain_Z71	grain	triangle	A-dominant	0.581252	0.392388	0.0263602	TraesCS6A02G175800	TraesCS6B02G209600	TraesCS6D02G167800
67	grain_Z85	grain	circle	A-dominant	0.638166	0.286897	0.0749365	TraesCS6A02G175800	TraesCS6B02G209600	TraesCS6D02G167800
68	leaf_Z10	leaf	triangle	A-dominant	0.574748	0	0.425252	TraesCS7A02G373800		TraesCS7D02G349300
68	leaf_Z71	leaf	circle	A-dominant	0.661918	0	0.338082	TraesCS7A02G373800		TraesCS7D02G349300
68	spike_Z65	spike	circle	B-suppressed	0.522177	0	0.477823	TraesCS7A02G373800		TraesCS7D02G349300
68	grain_Z71	grain	triangle	A-dominant	0.619566	0	0.380434	TraesCS7A02G373800		TraesCS7D02G349300
69	leaf_Z10	leaf	triangle	balanced	0.394487	0.270587	0.334925	TraesCS7A02G398400	TraesCS7B02G299200	TraesCS7D02G392800
69	leaf_Z23	leaf	inverted_triangle	balanced	0.318678	0.326829	0.354493	TraesCS7A02G398400	TraesCS7B02G299200	TraesCS7D02G392800
69	leaf_Z71	leaf	circle	balanced	0.291935	0.343851	0.364214	TraesCS7A02G398400	TraesCS7B02G299200	TraesCS7D02G392800
69	root_Z10	root	triangle	balanced	0.369206	0.307297	0.323497	TraesCS7A02G398400	TraesCS7B02G299200	TraesCS7D02G392800
69	root_Z13	root	inverted_triangle	balanced	0.365939	0.303745	0.330316	TraesCS7A02G398400	TraesCS7B02G299200	TraesCS7D02G392800
69	root_Z39	root	circle	balanced	0.358516	0.313631	0.327854	TraesCS7A02G398400	TraesCS7B02G299200	TraesCS7D02G392800
69	stem_Z30	stem	triangle	balanced	0.316057	0.317848	0.366095	TraesCS7A02G398400	TraesCS7B02G299200	TraesCS7D02G392800
69	stem_Z32	stem	inverted_triangle	balanced	0.302637	0.350112	0.347251	TraesCS7A02G398400	TraesCS7B02G299200	TraesCS7D02G392800
69	stem_Z65	stem	circle	balanced	0.397767	0.270922	0.331311	TraesCS7A02G398400	TraesCS7B02G299200	TraesCS7D02G392800
69	spike_Z32	spike	triangle	balanced	0.304768	0.30625	0.388982	TraesCS7A02G398400	TraesCS7B02G299200	TraesCS7D02G392800
69	spike_Z39	spike	inverted_triangle	balanced	0.336462	0.313241	0.350297	TraesCS7A02G398400	TraesCS7B02G299200	TraesCS7D02G392800
69	spike_Z65	spike	circle	balanced	0.335671	0.31734	0.34699	TraesCS7A02G398400	TraesCS7B02G299200	TraesCS7D02G392800
69	grain_Z71	grain	triangle	balanced	0.353183	0.320514	0.326304	TraesCS7A02G398400	TraesCS7B02G299200	TraesCS7D02G392800
69	grain_Z75	grain	inverted_triangle	balanced	0.358113	0.285165	0.356722	TraesCS7A02G398400	TraesCS7B02G299200	TraesCS7D02G392800
69	grain_Z85	grain	circle	balanced	0.313006	0.348446	0.338549	TraesCS7A02G398400	TraesCS7B02G299200	TraesCS7D02G392800
70	leaf_Z10	leaf	triangle	balanced	0.364544	0.314015	0.321441	TraesCS2A02G142800	TraesCS2B02G167900	TraesCS2D02G146100
70	leaf_Z23	leaf	inverted_triangle	balanced	0.376238	0.312864	0.310898	TraesCS2A02G142800	TraesCS2B02G167900	TraesCS2D02G146100
70	leaf_Z71	leaf	circle	balanced	0.322144	0.305847	0.372008	TraesCS2A02G142800	TraesCS2B02G167900	TraesCS2D02G146100
70	root_Z10	root	triangle	balanced	0.330396	0.295602	0.374002	TraesCS2A02G142800	TraesCS2B02G167900	TraesCS2D02G146100
70	root_Z13	root	inverted_triangle	balanced	0.347787	0.307546	0.344667	TraesCS2A02G142800	TraesCS2B02G167900	TraesCS2D02G146100
70	root_Z39	root	circle	balanced	0.331542	0.305644	0.362814	TraesCS2A02G142800	TraesCS2B02G167900	TraesCS2D02G146100
70	stem_Z30	stem	triangle	balanced	0.364409	0.296346	0.339246	TraesCS2A02G142800	TraesCS2B02G167900	TraesCS2D02G146100
70	stem_Z32	stem	inverted_triangle	balanced	0.378265	0.281469	0.340266	TraesCS2A02G142800	TraesCS2B02G167900	TraesCS2D02G146100
70	stem_Z65	stem	circle	balanced	0.379844	0.330027	0.290129	TraesCS2A02G142800	TraesCS2B02G167900	TraesCS2D02G146100
70	spike_Z32	spike	triangle	balanced	0.395972	0.291959	0.312069	TraesCS2A02G142800	TraesCS2B02G167900	TraesCS2D02G146100
70	spike_Z39	spike	inverted_triangle	balanced	0.38133	0.311158	0.307511	TraesCS2A02G142800	TraesCS2B02G167900	TraesCS2D02G146100
70	spike_Z65	spike	circle	balanced	0.373162	0.29669	0.330147	TraesCS2A02G142800	TraesCS2B02G167900	TraesCS2D02G146100
70	grain_Z71	grain	triangle	balanced	0.339521	0.301646	0.358833	TraesCS2A02G142800	TraesCS2B02G167900	TraesCS2D02G146100
70	grain_Z75	grain	inverted_triangle	balanced	0.26646	0.315384	0.418155	TraesCS2A02G142800	TraesCS2B02G167900	TraesCS2D02G146100
70	grain_Z85	grain	circle	balanced	0.341308	0.265081	0.393611	TraesCS2A02G142800	TraesCS2B02G167900	TraesCS2D02G146100
71	leaf_Z10	leaf	triangle	A-dominant	0.541848	0.0311602	0.426991	TraesCS1A02G258100	TraesCS1B02G268500	TraesCS1D02G257400
71	leaf_Z23	leaf	inverted_triangle	B-suppressed	0.478123	0.0062601	0.515617	TraesCS1A02G258100	TraesCS1B02G268500	TraesCS1D02G257400
71	leaf_Z71	leaf	circle	D-dominant	0.302727	0.00811998	0.689153	TraesCS1A02G258100	TraesCS1B02G268500	TraesCS1D02G257400
71	root_Z10	root	triangle	B-suppressed	0.502136	0.00938118	0.488482	TraesCS1A02G258100	TraesCS1B02G268500	TraesCS1D02G257400
71	root_Z13	root	inverted_triangle	B-suppressed	0.489067	0.0446403	0.466293	TraesCS1A02G258100	TraesCS1B02G268500	TraesCS1D02G257400
71	root_Z39	root	circle	B-suppressed	0.495376	0.0125199	0.492104	TraesCS1A02G258100	TraesCS1B02G268500	TraesCS1D02G257400
71	stem_Z30	stem	triangle	A-dominant	0.564733	0.00573693	0.42953	TraesCS1A02G258100	TraesCS1B02G268500	TraesCS1D02G257400
71	stem_Z32	stem	inverted_triangle	D-dominant	0.437964	0.0136861	0.54835	TraesCS1A02G258100	TraesCS1B02G268500	TraesCS1D02G257400
71	stem_Z65	stem	circle	B-suppressed	0.4337	0.0329466	0.533353	TraesCS1A02G258100	TraesCS1B02G268500	TraesCS1D02G257400
71	spike_Z32	spike	triangle	B-suppressed	0.463867	0.00621779	0.529915	TraesCS1A02G258100	TraesCS1B02G268500	TraesCS1D02G257400
71	spike_Z39	spike	inverted_triangle	B-suppressed	0.465637	0.00334063	0.531023	TraesCS1A02G258100	TraesCS1B02G268500	TraesCS1D02G257400
71	spike_Z65	spike	circle	B-suppressed	0.467491	0.010554	0.521955	TraesCS1A02G258100	TraesCS1B02G268500	TraesCS1D02G257400
71	grain_Z71	grain	triangle	B-suppressed	0.519151	0.0145534	0.466295	TraesCS1A02G258100	TraesCS1B02G268500	TraesCS1D02G257400
71	grain_Z75	grain	inverted_triangle	A-dominant	0.543834	0.0147105	0.441456	TraesCS1A02G258100	TraesCS1B02G268500	TraesCS1D02G257400
71	grain_Z85	grain	circle	B-suppressed	0.477409	0.0118944	0.510697	TraesCS1A02G258100	TraesCS1B02G268500	TraesCS1D02G257400
72	leaf_Z10	leaf	triangle	balanced	0.364952	0.314548	0.3205	TraesCS6A02G203200	TraesCS6B02G222800	TraesCS6D02G187300
72	leaf_Z23	leaf	inverted_triangle	balanced	0.351599	0.312487	0.335914	TraesCS6A02G203200	TraesCS6B02G222800	TraesCS6D02G187300
72	leaf_Z71	leaf	circle	balanced	0.319914	0.40189	0.278196	TraesCS6A02G203200	TraesCS6B02G222800	TraesCS6D02G187300
72	root_Z10	root	triangle	balanced	0.263887	0.401504	0.334609	TraesCS6A02G203200	TraesCS6B02G222800	TraesCS6D02G187300
72	root_Z13	root	inverted_triangle	balanced	0.276593	0.395973	0.327435	TraesCS6A02G203200	TraesCS6B02G222800	TraesCS6D02G187300
72	root_Z39	root	circle	balanced	0.235772	0.377133	0.387095	TraesCS6A02G203200	TraesCS6B02G222800	TraesCS6D02G187300
72	stem_Z30	stem	triangle	balanced	0.343387	0.282915	0.373697	TraesCS6A02G203200	TraesCS6B02G222800	TraesCS6D02G187300
72	stem_Z32	stem	inverted_triangle	balanced	0.314035	0.344762	0.341203	TraesCS6A02G203200	TraesCS6B02G222800	TraesCS6D02G187300
72	stem_Z65	stem	circle	balanced	0.372155	0.31072	0.317125	TraesCS6A02G203200	TraesCS6B02G222800	TraesCS6D02G187300
72	spike_Z32	spike	triangle	balanced	0.340529	0.327604	0.331866	TraesCS6A02G203200	TraesCS6B02G222800	TraesCS6D02G187300
72	spike_Z39	spike	inverted_triangle	balanced	0.406485	0.301629	0.291886	TraesCS6A02G203200	TraesCS6B02G222800	TraesCS6D02G187300
72	spike_Z65	spike	circle	balanced	0.328329	0.326001	0.345671	TraesCS6A02G203200	TraesCS6B02G222800	TraesCS6D02G187300
72	grain_Z71	grain	triangle	balanced	0.331918	0.364663	0.303419	TraesCS6A02G203200	TraesCS6B02G222800	TraesCS6D02G187300
72	grain_Z75	grain	inverted_triangle	balanced	0.316851	0.327502	0.355647	TraesCS6A02G203200	TraesCS6B02G222800	TraesCS6D02G187300
72	grain_Z85	grain	circle	balanced	0.134701	0.489948	0.375351	TraesCS6A02G203200	TraesCS6B02G222800	TraesCS6D02G187300
73	leaf_Z10	leaf	triangle	balanced	0.345437	0.294863	0.3597	TraesCS4A02G204300	TraesCS4B02G108000	TraesCS4D02G105100
73	leaf_Z23	leaf	inverted_triangle	balanced	0.314089	0.335415	0.350496	TraesCS4A02G204300	TraesCS4B02G108000	TraesCS4D02G105100
73	leaf_Z71	leaf	circle	balanced	0.269153	0.3775	0.353347	TraesCS4A02G204300	TraesCS4B02G108000	TraesCS4D02G105100
73	root_Z10	root	triangle	balanced	0.31744	0.312011	0.370549	TraesCS4A02G204300	TraesCS4B02G108000	TraesCS4D02G105100
73	root_Z13	root	inverted_triangle	balanced	0.31759	0.336034	0.346377	TraesCS4A02G204300	TraesCS4B02G108000	TraesCS4D02G105100
73	root_Z39	root	circle	balanced	0.330636	0.332862	0.336502	TraesCS4A02G204300	TraesCS4B02G108000	TraesCS4D02G105100
73	stem_Z30	stem	triangle	balanced	0.313832	0.364455	0.321713	TraesCS4A02G204300	TraesCS4B02G108000	TraesCS4D02G105100
73	stem_Z32	stem	inverted_triangle	balanced	0.307966	0.33742	0.354614	TraesCS4A02G204300	TraesCS4B02G108000	TraesCS4D02G105100
73	stem_Z65	stem	circle	balanced	0.322542	0.306772	0.370686	TraesCS4A02G204300	TraesCS4B02G108000	TraesCS4D02G105100
73	spike_Z32	spike	triangle	balanced	0.287964	0.35157	0.360466	TraesCS4A02G204300	TraesCS4B02G108000	TraesCS4D02G105100
73	spike_Z39	spike	inverted_triangle	balanced	0.297306	0.344861	0.357833	TraesCS4A02G204300	TraesCS4B02G108000	TraesCS4D02G105100
73	spike_Z65	spike	circle	balanced	0.282521	0.341256	0.376223	TraesCS4A02G204300	TraesCS4B02G108000	TraesCS4D02G105100
73	grain_Z71	grain	triangle	balanced	0.294715	0.321715	0.38357	TraesCS4A02G204300	TraesCS4B02G108000	TraesCS4D02G105100
73	grain_Z75	grain	inverted_triangle	balanced	0.326306	0.331042	0.342652	TraesCS4A02G204300	TraesCS4B02G108000	TraesCS4D02G105100
73	grain_Z85	grain	circle	balanced	0.323932	0.413059	0.263009	TraesCS4A02G204300	TraesCS4B02G108000	TraesCS4D02G105100
74	leaf_Z10	leaf	triangle	D-dominant	0.026791	0	0.973209	TraesCS3A02G131900	TraesCS3B02G167500	TraesCS3D02G148200
74	leaf_Z23	leaf	inverted_triangle	D-dominant	0	0	1	TraesCS3A02G131900	TraesCS3B02G167500	TraesCS3D02G148200
74	root_Z10	root	triangle	D-dominant	0.00898175	0	0.991018	TraesCS3A02G131900	TraesCS3B02G167500	TraesCS3D02G148200
74	root_Z13	root	inverted_triangle	D-dominant	0.0349076	0	0.965092	TraesCS3A02G131900	TraesCS3B02G167500	TraesCS3D02G148200
74	root_Z39	root	circle	D-dominant	0.0138558	0	0.986144	TraesCS3A02G131900	TraesCS3B02G167500	TraesCS3D02G148200
74	stem_Z30	stem	triangle	D-dominant	0.0489456	0	0.951054	TraesCS3A02G131900	TraesCS3B02G167500	TraesCS3D02G148200
74	stem_Z32	stem	inverted_triangle	D-dominant	0.0293249	0	0.970675	TraesCS3A02G131900	TraesCS3B02G167500	TraesCS3D02G148200
74	spike_Z32	spike	triangle	D-dominant	0.011963	0	0.988037	TraesCS3A02G131900	TraesCS3B02G167500	TraesCS3D02G148200
74	spike_Z39	spike	inverted_triangle	D-dominant	0.0418312	0	0.958169	TraesCS3A02G131900	TraesCS3B02G167500	TraesCS3D02G148200
74	spike_Z65	spike	circle	D-dominant	0.0241166	0	0.975883	TraesCS3A02G131900	TraesCS3B02G167500	TraesCS3D02G148200
75	leaf_Z10	leaf	triangle	balanced	0.318152	0.36037	0.321479	TraesCS3A02G293700	TraesCS3B02G328400	TraesCS3D02G293500
75	leaf_Z23	leaf	inverted_triangle	balanced	0.320747	0.35258	0.326674	TraesCS3A02G293700	TraesCS3B02G328400	TraesCS3D02G293500
75	root_Z10	root	triangle	balanced	0.355714	0.37435	0.269936	TraesCS3A02G293700	TraesCS3B02G328400	TraesCS3D02G293500
75	root_Z13	root	inverted_triangle	balanced	0.361143	0.334333	0.304524	TraesCS3A02G293700	TraesCS3B02G328400	TraesCS3D02G293500
75	root_Z39	root	circle	balanced	0.348008	0.362422	0.28957	TraesCS3A02G293700	TraesCS3B02G328400	TraesCS3D02G293500
75	stem_Z30	stem	triangle	balanced	0.355178	0.334305	0.310517	TraesCS3A02G293700	TraesCS3B02G328400	TraesCS3D02G293500
75	stem_Z32	stem	inverted_triangle	balanced	0.424274	0.343139	0.232587	TraesCS3A02G293700	TraesCS3B02G328400	TraesCS3D02G293500
75	spike_Z32	spike	triangle	balanced	0.386574	0.255377	0.358048	TraesCS3A02G293700	TraesCS3B02G328400	TraesCS3D02G293500
75	spike_Z39	spike	inverted_triangle	balanced	0.304696	0.306376	0.388928	TraesCS3A02G293700	TraesCS3B02G328400	TraesCS3D02G293500
75	spike_Z65	spike	circle	balanced	0.363832	0.231216	0.404951	TraesCS3A02G293700	TraesCS3B02G328400	TraesCS3D02G293500
75	grain_Z71	grain	triangle	D-dominant	0.180971	0.243604	0.575425	TraesCS3A02G293700	TraesCS3B02G328400	TraesCS3D02G293500
76	leaf_Z10	leaf	triangle	balanced	0.376193	0.29528	0.328526	TraesCS5A02G143300	TraesCS5B02G142200	TraesCS5D02G148700
76	leaf_Z23	leaf	inverted_triangle	balanced	0.42232	0.311223	0.266457	TraesCS5A02G143300	TraesCS5B02G142200	TraesCS5D02G148700
76	root_Z10	root	triangle	balanced	0.340293	0.365119	0.294589	TraesCS5A02G143300	TraesCS5B02G142200	TraesCS5D02G148700
76	root_Z13	root	inverted_triangle	balanced	0.363539	0.374807	0.261654	TraesCS5A02G143300	TraesCS5B02G142200	TraesCS5D02G148700
76	root_Z39	root	circle	balanced	0.366075	0.359378	0.274547	TraesCS5A02G143300	TraesCS5B02G142200	TraesCS5D02G148700
76	stem_Z30	stem	triangle	balanced	0.386301	0.346827	0.266872	TraesCS5A02G143300	TraesCS5B02G142200	TraesCS5D02G148700
76	stem_Z32	stem	inverted_triangle	balanced	0.271416	0.347526	0.381058	TraesCS5A02G143300	TraesCS5B02G142200	TraesCS5D02G148700
76	spike_Z32	spike	triangle	balanced	0.393616	0.305933	0.300451	TraesCS5A02G143300	TraesCS5B02G142200	TraesCS5D02G148700
76	spike_Z39	spike	inverted_triangle	balanced	0.407008	0.312519	0.280473	TraesCS5A02G143300	TraesCS5B02G142200	TraesCS5D02G148700
76	spike_Z65	spike	circle	balanced	0.25745	0.316689	0.42586	TraesCS5A02G143300	TraesCS5B02G142200	TraesCS5D02G148700
76	grain_Z71	grain	triangle	balanced	0.263816	0.34079	0.395394	TraesCS5A02G143300	TraesCS5B02G142200	TraesCS5D02G148700
77	leaf_Z10	leaf	triangle	A-dominant	0.589108	0.348816	0.062076	TraesCS5A02G491600	TraesCS4B02G320400	TraesCS4D02G316900
77	leaf_Z23	leaf	inverted_triangle	A-dominant	0.522587	0.24526	0.232153	TraesCS5A02G491600	TraesCS4B02G320400	TraesCS4D02G316900
77	root_Z10	root	triangle	A-dominant	0.532506	0.306423	0.161071	TraesCS5A02G491600	TraesCS4B02G320400	TraesCS4D02G316900
77	root_Z13	root	inverted_triangle	balanced	0.479334	0.377792	0.142875	TraesCS5A02G491600	TraesCS4B02G320400	TraesCS4D02G316900
77	root_Z39	root	circle	A-dominant	0.589767	0.314632	0.0956014	TraesCS5A02G491600	TraesCS4B02G320400	TraesCS4D02G316900
77	stem_Z30	stem	triangle	balanced	0.455833	0.425205	0.118962	TraesCS5A02G491600	TraesCS4B02G320400	TraesCS4D02G316900
77	stem_Z32	stem	inverted_triangle	A-dominant	0.518867	0.340691	0.140442	TraesCS5A02G491600	TraesCS4B02G320400	TraesCS4D02G316900
77	spike_Z32	spike	triangle	A-dominant	0.528915	0.399327	0.0717577	TraesCS5A02G491600	TraesCS4B02G320400	TraesCS4D02G316900
77	spike_Z39	spike	inverted_triangle	A-dominant	0.644927	0.286068	0.0690054	TraesCS5A02G491600	TraesCS4B02G320400	TraesCS4D02G316900
77	spike_Z65	spike	circle	balanced	0.350303	0.39111	0.258588	TraesCS5A02G491600	TraesCS4B02G320400	TraesCS4D02G316900
77	grain_Z71	grain	triangle	A-dominant	0.524897	0.355048	0.120054	TraesCS5A02G491600	TraesCS4B02G320400	TraesCS4D02G316900
77	grain_Z75	grain	inverted_triangle	balanced	0.477935	0.286939	0.235126	TraesCS5A02G491600	TraesCS4B02G320400	TraesCS4D02G316900
78	leaf_Z10	leaf	triangle	B-dominant	0.217621	0.633708	0.148671	TraesCS1A02G186000	TraesCS1B02G193800	TraesCS1D02G191000
78	leaf_Z23	leaf	inverted_triangle	B-dominant	0.277903	0.562458	0.159639	TraesCS1A02G186000	TraesCS1B02G193800	TraesCS1D02G191000
78	leaf_Z71	leaf	circle	balanced	0.341626	0.492441	0.165933	TraesCS1A02G186000	TraesCS1B02G193800	TraesCS1D02G191000
78	root_Z10	root	triangle	balanced	0.298541	0.298686	0.402772	TraesCS1A02G186000	TraesCS1B02G193800	TraesCS1D02G191000
78	root_Z13	root	inverted_triangle	balanced	0.291105	0.34343	0.365465	TraesCS1A02G186000	TraesCS1B02G193800	TraesCS1D02G191000
78	root_Z39	root	circle	balanced	0.32874	0.32982	0.34144	TraesCS1A02G186000	TraesCS1B02G193800	TraesCS1D02G191000
78	stem_Z30	stem	triangle	B-dominant	0.258772	0.587055	0.154173	TraesCS1A02G186000	TraesCS1B02G193800	TraesCS1D02G191000
78	stem_Z32	stem	inverted_triangle	balanced	0.274632	0.488628	0.23674	TraesCS1A02G186000	TraesCS1B02G193800	TraesCS1D02G191000
78	spike_Z32	spike	triangle	balanced	0.349927	0.495365	0.154709	TraesCS1A02G186000	TraesCS1B02G193800	TraesCS1D02G191000
78	spike_Z39	spike	inverted_triangle	B-dominant	0.26883	0.566477	0.164693	TraesCS1A02G186000	TraesCS1B02G193800	TraesCS1D02G191000
78	spike_Z65	spike	circle	A-dominant	0.607097	0.278456	0.114446	TraesCS1A02G186000	TraesCS1B02G193800	TraesCS1D02G191000
78	grain_Z71	grain	triangle	balanced	0.316244	0.356828	0.326928	TraesCS1A02G186000	TraesCS1B02G193800	TraesCS1D02G191000
79	grain_Z71	grain	triangle	balanced	0.256456	0.263839	0.479705	TraesCS5A02G308400	TraesCS5B02G308800	TraesCS5D02G315400
79	grain_Z75	grain	inverted_triangle	D-dominant	0.0764901	0.218999	0.70451	TraesCS5A02G308400	TraesCS5B02G308800	TraesCS5D02G315400
80	leaf_Z10	leaf	triangle	B-suppressed	0.53941	0	0.46059	TraesCS7A02G268700		TraesCS7D02G269300
80	leaf_Z23	leaf	inverted_triangle	B-suppressed	0.494253	0	0.505747	TraesCS7A02G268700		TraesCS7D02G269300
80	leaf_Z71	leaf	circle	B-suppressed	0.489865	0	0.510135	TraesCS7A02G268700		TraesCS7D02G269300
80	root_Z10	root	triangle	B-suppressed	0.542351	0	0.457649	TraesCS7A02G268700		TraesCS7D02G269300
80	root_Z13	root	inverted_triangle	A-dominant	0.560744	0	0.439256	TraesCS7A02G268700		TraesCS7D02G269300
80	root_Z39	root	circle	A-dominant	0.592193	0	0.407807	TraesCS7A02G268700		TraesCS7D02G269300
80	stem_Z30	stem	triangle	A-dominant	0.557421	0	0.442579	TraesCS7A02G268700		TraesCS7D02G269300
80	stem_Z32	stem	inverted_triangle	B-suppressed	0.516923	0	0.483077	TraesCS7A02G268700		TraesCS7D02G269300
80	stem_Z65	stem	circle	A-dominant	0.555976	0	0.444024	TraesCS7A02G268700		TraesCS7D02G269300
80	spike_Z32	spike	triangle	A-dominant	0.567731	0	0.432269	TraesCS7A02G268700		TraesCS7D02G269300
80	spike_Z39	spike	inverted_triangle	A-dominant	0.553723	0	0.446277	TraesCS7A02G268700		TraesCS7D02G269300
80	spike_Z65	spike	circle	A-dominant	0.5684	0	0.4316	TraesCS7A02G268700		TraesCS7D02G269300
80	grain_Z71	grain	triangle	B-suppressed	0.533949	0	0.466051	TraesCS7A02G268700		TraesCS7D02G269300
80	grain_Z75	grain	inverted_triangle	A-dominant	0.635452	0	0.364548	TraesCS7A02G268700		TraesCS7D02G269300
80	grain_Z85	grain	circle	A-dominant	0.620646	0	0.379354	TraesCS7A02G268700		TraesCS7D02G269300
81	leaf_Z10	leaf	triangle	B-dominant	0.0213123	0.978688	0	TraesCS4A02G135600	TraesCS4B02G169600	TraesCS4D02G171700
81	leaf_Z23	leaf	inverted_triangle	B-dominant	0	1	0	TraesCS4A02G135600	TraesCS4B02G169600	TraesCS4D02G171700
81	root_Z10	root	triangle	B-dominant	2.12131e-05	0.917026	0.0829526	TraesCS4A02G135600	TraesCS4B02G169600	TraesCS4D02G171700
81	root_Z13	root	inverted_triangle	B-dominant	0.0326313	0.925941	0.0414279	TraesCS4A02G135600	TraesCS4B02G169600	TraesCS4D02G171700
81	root_Z39	root	circle	B-dominant	0	0.971427	0.0285728	TraesCS4A02G135600	TraesCS4B02G169600	TraesCS4D02G171700
81	stem_Z30	stem	triangle	B-dominant	0	1	0	TraesCS4A02G135600	TraesCS4B02G169600	TraesCS4D02G171700
81	stem_Z32	stem	inverted_triangle	B-dominant	0	0.956576	0.0434236	TraesCS4A02G135600	TraesCS4B02G169600	TraesCS4D02G171700
81	stem_Z65	stem	circle	B-dominant	0	1	0	TraesCS4A02G135600	TraesCS4B02G169600	TraesCS4D02G171700
81	spike_Z32	spike	triangle	B-dominant	0.000254898	0.988597	0.0111486	TraesCS4A02G135600	TraesCS4B02G169600	TraesCS4D02G171700
81	spike_Z39	spike	inverted_triangle	B-dominant	0.0129325	0.987067	0	TraesCS4A02G135600	TraesCS4B02G169600	TraesCS4D02G171700
81	spike_Z65	spike	circle	B-dominant	0.0401098	0.912349	0.047541	TraesCS4A02G135600	TraesCS4B02G169600	TraesCS4D02G171700
81	grain_Z71	grain	triangle	B-dominant	6.09977e-05	0.95104	0.0488994	TraesCS4A02G135600	TraesCS4B02G169600	TraesCS4D02G171700
82	leaf_Z10	leaf	triangle	balanced	0.370782	0.404091	0.225127	TraesCS2A02G105700	TraesCS2B02G122700	TraesCS2D02G105400
82	leaf_Z23	leaf	inverted_triangle	balanced	0.445705	0.382719	0.171576	TraesCS2A02G105700	TraesCS2B02G122700	TraesCS2D02G105400
82	leaf_Z71	leaf	circle	D-suppressed	0.477563	0.435752	0.0866846	TraesCS2A02G105700	TraesCS2B02G122700	TraesCS2D02G105400
82	root_Z10	root	triangle	balanced	0.43869	0.358042	0.203268	TraesCS2A02G105700	TraesCS2B02G122700	TraesCS2D02G105400
82	root_Z13	root	inverted_triangle	balanced	0.380177	0.421393	0.19843	TraesCS2A02G105700	TraesCS2B02G122700	TraesCS2D02G105400
82	root_Z39	root	circle	balanced	0.397813	0.398855	0.203332	TraesCS2A02G105700	TraesCS2B02G122700	TraesCS2D02G105400
82	stem_Z30	stem	triangle	balanced	0.390881	0.393676	0.215442	TraesCS2A02G105700	TraesCS2B02G122700	TraesCS2D02G105400
82	stem_Z32	stem	inverted_triangle	balanced	0.461683	0.396764	0.141552	TraesCS2A02G105700	TraesCS2B02G122700	TraesCS2D02G105400
82	stem_Z65	stem	circle	B-dominant	0.385406	0.535916	0.0786781	TraesCS2A02G105700	TraesCS2B02G122700	TraesCS2D02G105400
82	spike_Z32	spike	triangle	balanced	0.449016	0.38746	0.163524	TraesCS2A02G105700	TraesCS2B02G122700	TraesCS2D02G105400
82	spike_Z39	spike	inverted_triangle	balanced	0.45211	0.400297	0.147593	TraesCS2A02G105700	TraesCS2B02G122700	TraesCS2D02G105400
82	spike_Z65	spike	circle	balanced	0.434504	0.443114	0.122382	TraesCS2A02G105700	TraesCS2B02G122700	TraesCS2D02G105400
82	grain_Z71	grain	triangle	balanced	0.4739	0.388243	0.137857	TraesCS2A02G105700	TraesCS2B02G122700	TraesCS2D02G105400
82	grain_Z75	grain	inverted_triangle	balanced	0.264245	0.474248	0.261508	TraesCS2A02G105700	TraesCS2B02G122700	TraesCS2D02G105400
82	grain_Z85	grain	circle	B-dominant	0.315728	0.510068	0.174204	TraesCS2A02G105700	TraesCS2B02G122700	TraesCS2D02G105400
83	leaf_Z10	leaf	triangle	balanced	0.351361	0.346974	0.301665	TraesCS4A02G209900	TraesCS4B02G113400	TraesCS4D02G110900
83	leaf_Z23	leaf	inverted_triangle	balanced	0.315572	0.32136	0.363068	TraesCS4A02G209900	TraesCS4B02G113400	TraesCS4D02G110900
83	leaf_Z71	leaf	circle	balanced	0.281262	0.378105	0.340633	TraesCS4A02G209900	TraesCS4B02G113400	TraesCS4D02G110900
83	root_Z10	root	triangle	balanced	0.339157	0.306247	0.354596	TraesCS4A02G209900	TraesCS4B02G113400	TraesCS4D02G110900
83	root_Z13	root	inverted_triangle	balanced	0.313659	0.330825	0.355516	TraesCS4A02G209900	TraesCS4B02G113400	TraesCS4D02G110900
83	root_Z39	root	circle	balanced	0.329119	0.363519	0.307362	TraesCS4A02G209900	TraesCS4B02G113400	TraesCS4D02G110900
83	stem_Z30	stem	triangle	balanced	0.331492	0.341519	0.326989	TraesCS4A02G209900	TraesCS4B02G113400	TraesCS4D02G110900
83	stem_Z32	stem	inverted_triangle	balanced	0.306658	0.301636	0.391706	TraesCS4A02G209900	TraesCS4B02G113400	TraesCS4D02G110900
83	stem_Z65	stem	circle	balanced	0.324716	0.347468	0.327816	TraesCS4A02G209900	TraesCS4B02G113400	TraesCS4D02G110900
83	spike_Z32	spike	triangle	balanced	0.297991	0.354668	0.347341	TraesCS4A02G209900	TraesCS4B02G113400	TraesCS4D02G110900
83	spike_Z39	spike	inverted_triangle	balanced	0.30986	0.361969	0.328171	TraesCS4A02G209900	TraesCS4B02G113400	TraesCS4D02G110900
83	spike_Z65	spike	circle	balanced	0.308183	0.353228	0.338588	TraesCS4A02G209900	TraesCS4B02G113400	TraesCS4D02G110900
83	grain_Z71	grain	triangle	balanced	0.32978	0.345771	0.324449	TraesCS4A02G209900	TraesCS4B02G113400	TraesCS4D02G110900
83	grain_Z75	grain	inverted_triangle	balanced	0.327664	0.379074	0.293261	TraesCS4A02G209900	TraesCS4B02G113400	TraesCS4D02G110900
83	grain_Z85	grain	circle	balanced	0.289872	0.354944	0.355184	TraesCS4A02G209900	TraesCS4B02G113400	TraesCS4D02G110900
84	leaf_Z10	leaf	triangle	balanced	0.238906	0.392995	0.368099	TraesCS5A02G124600	TraesCS5B02G124200	TraesCS5D02G132300
84	leaf_Z23	leaf	inverted_triangle	balanced	0.195321	0.398632	0.406047	TraesCS5A02G124600	TraesCS5B02G124200	TraesCS5D02G132300
84	leaf_Z71	leaf	circle	balanced	0.169575	0.393231	0.437194	TraesCS5A02G124600	TraesCS5B02G124200	TraesCS5D02G132300
84	root_Z10	root	triangle	balanced	0.221498	0.428279	0.350223	TraesCS5A02G124600	TraesCS5B02G124200	TraesCS5D02G132300
84	root_Z13	root	inverted_triangle	balanced	0.290441	0.354578	0.354981	TraesCS5A02G124600	TraesCS5B02G124200	TraesCS5D02G132300
84	root_Z39	root	circle	balanced	0.28616	0.352075	0.361765	TraesCS5A02G124600	TraesCS5B02G124200	TraesCS5D02G132300
84	stem_Z30	stem	triangle	balanced	0.266795	0.337665	0.39554	TraesCS5A02G124600	TraesCS5B02G124200	TraesCS5D02G132300
84	stem_Z32	stem	inverted_triangle	balanced	0.223007	0.445301	0.331692	TraesCS5A02G124600	TraesCS5B02G124200	TraesCS5D02G132300
84	stem_Z65	stem	circle	balanced	0.299111	0.330216	0.370672	TraesCS5A02G124600	TraesCS5B02G124200	TraesCS5D02G132300
84	spike_Z32	spike	triangle	balanced	0.215662	0.326217	0.458122	TraesCS5A02G124600	TraesCS5B02G124200	TraesCS5D02G132300
84	spike_Z39	spike	inverted_triangle	balanced	0.2514	0.324637	0.423963	TraesCS5A02G124600	TraesCS5B02G124200	TraesCS5D02G132300
84	spike_Z65	spike	circle	balanced	0.235286	0.343629	0.421085	TraesCS5A02G124600	TraesCS5B02G124200	TraesCS5D02G132300
84	grain_Z71	grain	triangle	balanced	0.190388	0.357161	0.452451	TraesCS5A02G124600	TraesCS5B02G124200	TraesCS5D02G132300
84	grain_Z75	grain	inverted_triangle	balanced	0.329834	0.289958	0.380208	TraesCS5A02G124600	TraesCS5B02G124200	TraesCS5D02G132300
84	grain_Z85	grain	circle	balanced	0.333103	0.326858	0.340038	TraesCS5A02G124600	TraesCS5B02G124200	TraesCS5D02G132300
85	root_Z10	root	triangle	A-dominant	1	0	0	TraesCS2A02G352100
85	root_Z13	root	inverted_triangle	A-dominant	1	0	0	TraesCS2A02G352100
85	root_Z39	root	circle	A-dominant	1	0	0	TraesCS2A02G352100
85	stem_Z30	stem	triangle	A-dominant	1	0	0	TraesCS2A02G352100
85	spike_Z32	spike	triangle	A-dominant	1	0	0	TraesCS2A02G352100
85	spike_Z39	spike	inverted_triangle	A-dominant	1	0	0	TraesCS2A02G352100
85	grain_Z71	grain	triangle	A-dominant	1	0	0	TraesCS2A02G352100
85	grain_Z75	grain	inverted_triangle	A-dominant	1	0	0	TraesCS2A02G352100
85	grain_Z85	grain	circle	A-dominant	1	0	0	TraesCS2A02G352100
86	leaf_Z10	leaf	triangle	D-dominant	0.174324	0.181183	0.644493	TraesCS7A02G266400	TraesCS7B02G166100	TraesCS7D02G268400
86	leaf_Z23	leaf	inverted_triangle	D-dominant	0.0902653	0.160607	0.749128	TraesCS7A02G266400	TraesCS7B02G166100	TraesCS7D02G268400
86	leaf_Z71	leaf	circle	D-dominant	0.106233	0.207238	0.686529	TraesCS7A02G266400	TraesCS7B02G166100	TraesCS7D02G268400
86	root_Z10	root	triangle	A-dominant	0.693461	0.0236445	0.282895	TraesCS7A02G266400	TraesCS7B02G166100	TraesCS7D02G268400
86	stem_Z32	stem	inverted_triangle	D-dominant	0.329588	0.0600309	0.610381	TraesCS7A02G266400	TraesCS7B02G166100	TraesCS7D02G268400
86	stem_Z65	stem	circle	D-dominant	0.173673	0.280702	0.545625	TraesCS7A02G266400	TraesCS7B02G166100	TraesCS7D02G268400
86	spike_Z32	spike	triangle	D-dominant	0.328067	0.0690446	0.602888	TraesCS7A02G266400	TraesCS7B02G166100	TraesCS7D02G268400
86	spike_Z65	spike	circle	balanced	0.232532	0.457705	0.309763	TraesCS7A02G266400	TraesCS7B02G166100	TraesCS7D02G268400
86	grain_Z71	grain	triangle	D-dominant	0.122854	0.104697	0.772449	TraesCS7A02G266400	TraesCS7B02G166100	TraesCS7D02G268400
87	leaf_Z10	leaf	triangle	balanced	0.311675	0.293156	0.395169	TraesCS5A02G299400	TraesCS5B02G301900	TraesCS5D02G308600
87	leaf_Z23	leaf	inverted_triangle	balanced	0.326988	0.331048	0.341963	TraesCS5A02G299400	TraesCS5B02G301900	TraesCS5D02G308600
87	leaf_Z71	leaf	circle	balanced	0.322564	0.380828	0.296607	TraesCS5A02G299400	TraesCS5B02G301900	TraesCS5D02G308600
87	root_Z10	root	triangle	balanced	0.327129	0.302889	0.369982	TraesCS5A02G299400	TraesCS5B02G301900	TraesCS5D02G308600
87	root_Z13	root	inverted_triangle	balanced	0.329498	0.380617	0.289885	TraesCS5A02G299400	TraesCS5B02G301900	TraesCS5D02G308600
87	root_Z39	root	circle	balanced	0.300455	0.356062	0.343483	TraesCS5A02G299400	TraesCS5B02G301900	TraesCS5D02G308600
87	stem_Z30	stem	triangle	balanced	0.312546	0.333705	0.353749	TraesCS5A02G299400	TraesCS5B02G301900	TraesCS5D02G308600
87	stem_Z32	stem	inverted_triangle	balanced	0.319214	0.356524	0.324262	TraesCS5A02G299400	TraesCS5B02G301900	TraesCS5D02G308600
87	stem_Z65	stem	circle	balanced	0.344257	0.338256	0.317487	TraesCS5A02G299400	TraesCS5B02G301900	TraesCS5D02G308600
87	spike_Z32	spike	triangle	balanced	0.339709	0.332152	0.32814	TraesCS5A02G299400	TraesCS5B02G301900	TraesCS5D02G308600
87	spike_Z39	spike	inverted_triangle	balanced	0.328342	0.33225	0.339408	TraesCS5A02G299400	TraesCS5B02G301900	TraesCS5D02G308600
87	spike_Z65	spike	circle	balanced	0.338943	0.349988	0.311069	TraesCS5A02G299400	TraesCS5B02G301900	TraesCS5D02G308600
87	grain_Z71	grain	triangle	balanced	0.343016	0.346188	0.310795	TraesCS5A02G299400	TraesCS5B02G301900	TraesCS5D02G308600
87	grain_Z75	grain	inverted_triangle	balanced	0.347687	0.392923	0.259391	TraesCS5A02G299400	TraesCS5B02G301900	TraesCS5D02G308600
87	grain_Z85	grain	circle	balanced	0.302245	0.421314	0.276441	TraesCS5A02G299400	TraesCS5B02G301900	TraesCS5D02G308600

## Sheet: TableS7
TriadID	Sample	A	B	D	total	prop_A	prop_B	prop_D	Category	A_id	B_id	D_id
1	6BA3h	4.09426	4.08248	6.13024	14.307	0.286172	0.285349	0.428479	balanced	TraesCS6A02G154600	TraesCS6B02G182500	TraesCS6D02G144400
1	ABA3h	1.62109	1.32009	3.65235	6.59353	0.245861	0.20021	0.553929	D-dominant	TraesCS6A02G154600	TraesCS6B02G182500	TraesCS6D02G144400
1	CS_CK_12h	10.544	4.28759	20.2489	35.0805	0.300566	0.122221	0.577213	D-dominant	TraesCS6A02G154600	TraesCS6B02G182500	TraesCS6D02G144400
1	CS_CK_24h	10.3714	4.98825	13.377	28.7367	0.360912	0.173585	0.465503	balanced	TraesCS6A02G154600	TraesCS6B02G182500	TraesCS6D02G144400
1	CS_CK_48h	11.0798	5.42151	16.3997	32.901	0.336762	0.164782	0.498456	balanced	TraesCS6A02G154600	TraesCS6B02G182500	TraesCS6D02G144400
1	CS_CK_6h	13.9093	5.05373	17.4253	36.3883	0.382246	0.138883	0.478871	balanced	TraesCS6A02G154600	TraesCS6B02G182500	TraesCS6D02G144400
1	CS_NS1h	37.7925	8.93413	42.4598	89.1864	0.423747	0.100174	0.476079	balanced	TraesCS6A02G154600	TraesCS6B02G182500	TraesCS6D02G144400
1	CS_Na_12h	9.83784	10.2046	31.9477	51.9901	0.189225	0.19628	0.614495	D-dominant	TraesCS6A02G154600	TraesCS6B02G182500	TraesCS6D02G144400
1	CS_Na_24h	12.084	10.6991	40.5463	63.3294	0.190812	0.168944	0.640244	D-dominant	TraesCS6A02G154600	TraesCS6B02G182500	TraesCS6D02G144400
1	CS_Na_48h	13.4287	8.98508	34.2961	56.7099	0.236796	0.158439	0.604764	D-dominant	TraesCS6A02G154600	TraesCS6B02G182500	TraesCS6D02G144400
1	CS_Na_6h	17.6625	12.5382	32.7031	62.9038	0.280786	0.199323	0.519891	D-dominant	TraesCS6A02G154600	TraesCS6B02G182500	TraesCS6D02G144400
1	Control	26.7183	8.10002	33.366	68.1843	0.391854	0.118796	0.48935	balanced	TraesCS6A02G154600	TraesCS6B02G182500	TraesCS6D02G144400
1	Control1h	12.8267	14.2651	27.8869	54.9787	0.233303	0.259466	0.507231	D-dominant	TraesCS6A02G154600	TraesCS6B02G182500	TraesCS6D02G144400
1	Control23℃	0	1.36032	6.64663	8.00695	0	0.169892	0.830108	D-dominant	TraesCS6A02G154600	TraesCS6B02G182500	TraesCS6D02G144400
1	Control3h	10.5277	15.6168	19.3472	45.4917	0.23142	0.343289	0.425291	balanced	TraesCS6A02G154600	TraesCS6B02G182500	TraesCS6D02G144400
1	GA1h	7.49499	7.36267	16.4181	31.2758	0.239642	0.235411	0.524946	D-dominant	TraesCS6A02G154600	TraesCS6B02G182500	TraesCS6D02G144400
1	JA1h	9.58465	8.94658	22.4109	40.9421	0.234102	0.218518	0.54738	D-dominant	TraesCS6A02G154600	TraesCS6B02G182500	TraesCS6D02G144400
1	NR1h	30.5835	8.57798	39.1151	78.2766	0.390711	0.109586	0.499704	balanced	TraesCS6A02G154600	TraesCS6B02G182500	TraesCS6D02G144400
1	NR24h	36.0461	8.89079	36.5345	81.4714	0.442439	0.109128	0.448433	balanced	TraesCS6A02G154600	TraesCS6B02G182500	TraesCS6D02G144400
1	PEG6000_0h_Gemmiza10	4.15332	1.15891	4.71662	10.0289	0.414137	0.115558	0.470305	balanced	TraesCS6A02G154600	TraesCS6B02G182500	TraesCS6D02G144400
1	PEG6000_0h_Giza168	4.36961	1.28924	8.22884	13.8877	0.314639	0.0928333	0.592528	D-dominant	TraesCS6A02G154600	TraesCS6B02G182500	TraesCS6D02G144400
1	PEG6000_12h_Gemmiza10	3.58775	1.36683	8.40502	13.3596	0.268552	0.102311	0.629137	D-dominant	TraesCS6A02G154600	TraesCS6B02G182500	TraesCS6D02G144400
1	PEG6000_12h_Giza168	2.83582	1.28526	3.99139	8.11247	0.349563	0.15843	0.492007	balanced	TraesCS6A02G154600	TraesCS6B02G182500	TraesCS6D02G144400
1	PEG6000_2h_Gemmiza10	3.16982	1.28623	8.86733	13.3234	0.237914	0.0965393	0.665547	D-dominant	TraesCS6A02G154600	TraesCS6B02G182500	TraesCS6D02G144400
1	PEG600_02h_Giza168	6.86009	1.64778	10.445	18.9529	0.361955	0.0869409	0.551104	D-dominant	TraesCS6A02G154600	TraesCS6B02G182500	TraesCS6D02G144400
1	QM_CK_12h	13.5274	3.94988	22.9837	40.461	0.334332	0.097622	0.568046	D-dominant	TraesCS6A02G154600	TraesCS6B02G182500	TraesCS6D02G144400
1	QM_CK_24h	11.1733	3.12245	22.1223	36.4181	0.306807	0.0857391	0.607454	D-dominant	TraesCS6A02G154600	TraesCS6B02G182500	TraesCS6D02G144400
1	QM_CK_48h	10.4497	4.12091	22.6477	37.2183	0.280768	0.110723	0.60851	D-dominant	TraesCS6A02G154600	TraesCS6B02G182500	TraesCS6D02G144400
1	QM_CK_6h	14.3057	5.0268	21.375	40.7075	0.351427	0.123486	0.525088	D-dominant	TraesCS6A02G154600	TraesCS6B02G182500	TraesCS6D02G144400
1	QM_Na_12h	16.9586	13.0242	46.8442	76.827	0.220738	0.169526	0.609736	D-dominant	TraesCS6A02G154600	TraesCS6B02G182500	TraesCS6D02G144400
1	QM_Na_24h	12.6169	8.0713	36.7301	57.4183	0.219737	0.14057	0.639693	D-dominant	TraesCS6A02G154600	TraesCS6B02G182500	TraesCS6D02G144400
1	QM_Na_48h	13.6342	6.27094	29.968	49.8731	0.273378	0.125738	0.600885	D-dominant	TraesCS6A02G154600	TraesCS6B02G182500	TraesCS6D02G144400
1	QM_Na_6h	26.3985	13.5293	49.5845	89.5123	0.294915	0.151145	0.553941	D-dominant	TraesCS6A02G154600	TraesCS6B02G182500	TraesCS6D02G144400
1	SA3h	4.41633	6.8827	11.3806	22.6796	0.194727	0.303475	0.501798	D-dominant	TraesCS6A02G154600	TraesCS6B02G182500	TraesCS6D02G144400
1	control	5.67986	2.84616	6.8345	15.3605	0.36977	0.185291	0.444939	balanced	TraesCS6A02G154600	TraesCS6B02G182500	TraesCS6D02G144400
1	drough&theat_1h	9.26422	2.25385	24.112	35.6301	0.260011	0.063257	0.676732	D-dominant	TraesCS6A02G154600	TraesCS6B02G182500	TraesCS6D02G144400
1	drought&heat_6h	6.42951	2.93245	37.092	46.454	0.138406	0.0631259	0.798468	D-dominant	TraesCS6A02G154600	TraesCS6B02G182500	TraesCS6D02G144400
1	drought_1h	14.3668	8.86457	19.4744	42.7058	0.336414	0.207573	0.456013	balanced	TraesCS6A02G154600	TraesCS6B02G182500	TraesCS6D02G144400
1	drought_6h	12.9693	6.34121	15.0801	34.3906	0.377117	0.184388	0.438495	balanced	TraesCS6A02G154600	TraesCS6B02G182500	TraesCS6D02G144400
1	heat_1h	8.87453	3.21354	17.7451	29.8332	0.297472	0.107717	0.594811	D-dominant	TraesCS6A02G154600	TraesCS6B02G182500	TraesCS6D02G144400
1	heat_6h	4.98143	3.63571	28.0079	36.625	0.136012	0.0992684	0.76472	D-dominant	TraesCS6A02G154600	TraesCS6B02G182500	TraesCS6D02G144400
1	root_0day	3.92788	2.03806	7.37573	13.3417	0.294407	0.152759	0.552834	D-dominant	TraesCS6A02G154600	TraesCS6B02G182500	TraesCS6D02G144400
1	root_10day_-P	20.3605	8.37368	29.99	58.7242	0.346714	0.142593	0.510693	D-dominant	TraesCS6A02G154600	TraesCS6B02G182500	TraesCS6D02G144400
1	shoot_0day	27.5	9.7111	36.6982	73.9093	0.372078	0.131392	0.49653	balanced	TraesCS6A02G154600	TraesCS6B02G182500	TraesCS6D02G144400
1	shoot_10day_-P	7.03766	2.73026	10.5494	20.3173	0.346387	0.134381	0.519232	D-dominant	TraesCS6A02G154600	TraesCS6B02G182500	TraesCS6D02G144400
1	wheat4℃	0	2.79008	11.7716	14.5617	0	0.191604	0.808396	D-dominant	TraesCS6A02G154600	TraesCS6B02G182500	TraesCS6D02G144400
2	6BA3h	3.78729	28.8032	31.3255	63.916	0.0592542	0.450642	0.490104	A-suppressed	TraesCS5A02G057500	TraesCS5B02G059200	TraesCS5D02G068800
2	ABA3h	0.37318	2.6927	2.51112	5.577	0.0669141	0.482822	0.450264	A-suppressed	TraesCS5A02G057500	TraesCS5B02G059200	TraesCS5D02G068800
2	CS_CK_12h	0.233695	0.086681	0.372464	0.69284	0.3373	0.12511	0.53759	D-dominant	TraesCS5A02G057500	TraesCS5B02G059200	TraesCS5D02G068800
2	CS_CK_24h	3.28415	2.57387	4.83992	10.6979	0.306989	0.240595	0.452416	balanced	TraesCS5A02G057500	TraesCS5B02G059200	TraesCS5D02G068800
2	CS_CK_48h	4.99847	3.82516	7.17093	15.9946	0.312511	0.239154	0.448336	balanced	TraesCS5A02G057500	TraesCS5B02G059200	TraesCS5D02G068800
2	CS_CK_6h	0.759328	1.25341	1.09822	3.11096	0.244082	0.402902	0.353017	balanced	TraesCS5A02G057500	TraesCS5B02G059200	TraesCS5D02G068800
2	CS_NS1h	0.276604	0.812872	1.2364	2.32588	0.118925	0.349491	0.531585	D-dominant	TraesCS5A02G057500	TraesCS5B02G059200	TraesCS5D02G068800
2	CS_Na_12h	5.91896	4.42343	8.17118	18.5136	0.319709	0.238929	0.441362	balanced	TraesCS5A02G057500	TraesCS5B02G059200	TraesCS5D02G068800
2	CS_Na_24h	7.29808	6.71803	14.1383	28.1544	0.259216	0.238614	0.50217	D-dominant	TraesCS5A02G057500	TraesCS5B02G059200	TraesCS5D02G068800
2	CS_Na_48h	12.6437	11.9496	21.8381	46.4314	0.272309	0.25736	0.47033	balanced	TraesCS5A02G057500	TraesCS5B02G059200	TraesCS5D02G068800
2	CS_Na_6h	4.08848	2.8138	5.48904	12.3913	0.329947	0.227078	0.442975	balanced	TraesCS5A02G057500	TraesCS5B02G059200	TraesCS5D02G068800
2	Control	1.52117	1.97562	2.14862	5.64541	0.269453	0.349952	0.380596	balanced	TraesCS5A02G057500	TraesCS5B02G059200	TraesCS5D02G068800
2	Control1h	0.305986	0.848009	1.1647	2.31869	0.131965	0.365727	0.502308	D-dominant	TraesCS5A02G057500	TraesCS5B02G059200	TraesCS5D02G068800
2	Control23℃	20.0822	23.7395	27.3916	71.2133	0.282001	0.333358	0.384642	balanced	TraesCS5A02G057500	TraesCS5B02G059200	TraesCS5D02G068800
2	Control3h	1.20545	7.1551	5.78025	14.1408	0.0852462	0.50599	0.408764	A-suppressed	TraesCS5A02G057500	TraesCS5B02G059200	TraesCS5D02G068800
2	GA1h	0.317201	0.438989	0.423942	1.18013	0.268784	0.371983	0.359233	balanced	TraesCS5A02G057500	TraesCS5B02G059200	TraesCS5D02G068800
2	JA1h	1.2529	6.57091	4.11213	11.9359	0.104969	0.550515	0.344517	B-dominant	TraesCS5A02G057500	TraesCS5B02G059200	TraesCS5D02G068800
2	NR1h	0.756803	1.54736	1.32063	3.62479	0.208785	0.426882	0.364333	balanced	TraesCS5A02G057500	TraesCS5B02G059200	TraesCS5D02G068800
2	NR24h	4.80251	10.6214	10.3139	25.7378	0.186594	0.412677	0.40073	balanced	TraesCS5A02G057500	TraesCS5B02G059200	TraesCS5D02G068800
2	PEG6000_0h_Gemmiza10	1.51253	6.19788	2.49469	10.2051	0.148213	0.607332	0.244455	B-dominant	TraesCS5A02G057500	TraesCS5B02G059200	TraesCS5D02G068800
2	PEG6000_0h_Giza168	0.742221	2.83056	1.82694	5.39972	0.137455	0.524205	0.33834	B-dominant	TraesCS5A02G057500	TraesCS5B02G059200	TraesCS5D02G068800
2	PEG6000_12h_Gemmiza10	0.182204	0.085799	0.108429	0.376432	0.484029	0.227927	0.288044	balanced	TraesCS5A02G057500	TraesCS5B02G059200	TraesCS5D02G068800
2	PEG6000_12h_Giza168	3.37356	8.2763	4.00489	15.6547	0.215498	0.528677	0.255826	B-dominant	TraesCS5A02G057500	TraesCS5B02G059200	TraesCS5D02G068800
2	PEG6000_2h_Gemmiza10	0.005969	0.068054	0.044048	0.118071	0.0505543	0.576382	0.373064	B-dominant	TraesCS5A02G057500	TraesCS5B02G059200	TraesCS5D02G068800
2	PEG600_02h_Giza168	1.69588	4.84969	2.49966	9.04523	0.187489	0.53616	0.276351	B-dominant	TraesCS5A02G057500	TraesCS5B02G059200	TraesCS5D02G068800
2	QM_CK_12h	0.185764	0.424498	0.345623	0.955885	0.194337	0.444089	0.361574	balanced	TraesCS5A02G057500	TraesCS5B02G059200	TraesCS5D02G068800
2	QM_CK_24h	2.31021	2.89761	3.69165	8.89947	0.25959	0.325594	0.414817	balanced	TraesCS5A02G057500	TraesCS5B02G059200	TraesCS5D02G068800
2	QM_CK_48h	4.00073	3.01863	4.42463	11.444	0.349592	0.263774	0.386634	balanced	TraesCS5A02G057500	TraesCS5B02G059200	TraesCS5D02G068800
2	QM_CK_6h	2.74291	2.76807	1.5507	7.06168	0.388422	0.391985	0.219594	balanced	TraesCS5A02G057500	TraesCS5B02G059200	TraesCS5D02G068800
2	QM_Na_12h	2.31708	0.91784	2.26285	5.49777	0.421458	0.166948	0.411594	balanced	TraesCS5A02G057500	TraesCS5B02G059200	TraesCS5D02G068800
2	QM_Na_24h	1.93326	1.39972	2.86674	6.19972	0.31183	0.225771	0.462398	balanced	TraesCS5A02G057500	TraesCS5B02G059200	TraesCS5D02G068800
2	QM_Na_48h	2.77923	3.14726	4.15183	10.0783	0.275763	0.31228	0.411957	balanced	TraesCS5A02G057500	TraesCS5B02G059200	TraesCS5D02G068800
2	QM_Na_6h	2.24709	1.56929	2.85529	6.67167	0.336811	0.235217	0.427972	balanced	TraesCS5A02G057500	TraesCS5B02G059200	TraesCS5D02G068800
2	SA3h	1.32749	6.86493	5.64523	13.8377	0.0959332	0.496105	0.407962	A-suppressed	TraesCS5A02G057500	TraesCS5B02G059200	TraesCS5D02G068800
2	control	22.4397	66.8146	51.7293	140.984	0.159165	0.473918	0.366917	balanced	TraesCS5A02G057500	TraesCS5B02G059200	TraesCS5D02G068800
2	drough&theat_1h	1.53995	2.15438	2.58429	6.27862	0.245269	0.34313	0.411602	balanced	TraesCS5A02G057500	TraesCS5B02G059200	TraesCS5D02G068800
2	drought&heat_6h	1.34734	1.37357	1.22916	3.95007	0.341093	0.347733	0.311174	balanced	TraesCS5A02G057500	TraesCS5B02G059200	TraesCS5D02G068800
2	drought_1h	7.6231	15.0357	9.68624	32.345	0.235681	0.464853	0.299466	balanced	TraesCS5A02G057500	TraesCS5B02G059200	TraesCS5D02G068800
2	drought_6h	1.63789	0.293469	0.448935	2.38029	0.688104	0.123291	0.188605	A-dominant	TraesCS5A02G057500	TraesCS5B02G059200	TraesCS5D02G068800
2	heat_1h	2.73804	5.10744	6.25825	14.1037	0.194136	0.362134	0.44373	balanced	TraesCS5A02G057500	TraesCS5B02G059200	TraesCS5D02G068800
2	heat_6h	1.13442	2.98508	1.37788	5.49738	0.206356	0.543	0.250643	B-dominant	TraesCS5A02G057500	TraesCS5B02G059200	TraesCS5D02G068800
2	root_0day	15.3115	23.1772	16.3161	54.8048	0.279382	0.422905	0.297713	balanced	TraesCS5A02G057500	TraesCS5B02G059200	TraesCS5D02G068800
2	root_10day_-P	1.37294	3.22885	2.42084	7.02263	0.195502	0.459778	0.34472	balanced	TraesCS5A02G057500	TraesCS5B02G059200	TraesCS5D02G068800
2	shoot_0day	3.58534	7.88588	8.02028	19.4915	0.183944	0.40458	0.411476	balanced	TraesCS5A02G057500	TraesCS5B02G059200	TraesCS5D02G068800
2	shoot_10day_-P	9.52891	17.505	10.7985	37.8324	0.251872	0.462699	0.28543	balanced	TraesCS5A02G057500	TraesCS5B02G059200	TraesCS5D02G068800
2	wheat4℃	24.8129	50.9313	48.4373	124.181	0.199812	0.410136	0.390052	balanced	TraesCS5A02G057500	TraesCS5B02G059200	TraesCS5D02G068800
3	6BA3h	0	0	0	0	0	0	0	balanced	TraesCS1A02G329900	TraesCS1B02G343500	TraesCS1D02G332200
3	ABA3h	0	0	0	0	0	0	0	balanced	TraesCS1A02G329900	TraesCS1B02G343500	TraesCS1D02G332200
3	CS_CK_12h	0	0	0	0	0	0	0	balanced	TraesCS1A02G329900	TraesCS1B02G343500	TraesCS1D02G332200
3	CS_CK_24h	0	0	0	0	0	0	0	balanced	TraesCS1A02G329900	TraesCS1B02G343500	TraesCS1D02G332200
3	CS_CK_48h	0	0	0	0	0	0	0	balanced	TraesCS1A02G329900	TraesCS1B02G343500	TraesCS1D02G332200
3	CS_CK_6h	0	0	0	0	0	0	0	balanced	TraesCS1A02G329900	TraesCS1B02G343500	TraesCS1D02G332200
3	CS_NS1h	0	0	0	0	0	0	0	balanced	TraesCS1A02G329900	TraesCS1B02G343500	TraesCS1D02G332200
3	CS_Na_12h	0.579592	0	0	0.579592	1	0	0	A-dominant	TraesCS1A02G329900	TraesCS1B02G343500	TraesCS1D02G332200
3	CS_Na_24h	1.49503	0	0.317635	1.81266	0.824769	0	0.175231	A-dominant	TraesCS1A02G329900	TraesCS1B02G343500	TraesCS1D02G332200
3	CS_Na_48h	2.38739	0	0.269978	2.65737	0.898404	0	0.101596	A-dominant	TraesCS1A02G329900	TraesCS1B02G343500	TraesCS1D02G332200
3	CS_Na_6h	0.227528	0	0.038913	0.266441	0.853953	0	0.146047	A-dominant	TraesCS1A02G329900	TraesCS1B02G343500	TraesCS1D02G332200
3	Control	0.006847	0	0	0.006847	1	0	0	A-dominant	TraesCS1A02G329900	TraesCS1B02G343500	TraesCS1D02G332200
3	Control1h	0.005999	0	0	0.005999	1	0	0	A-dominant	TraesCS1A02G329900	TraesCS1B02G343500	TraesCS1D02G332200
3	Control23℃	0.004903	0	0	0.004903	1	0	0	A-dominant	TraesCS1A02G329900	TraesCS1B02G343500	TraesCS1D02G332200
3	Control3h	0.00593	0	0	0.00593	1	0	0	A-dominant	TraesCS1A02G329900	TraesCS1B02G343500	TraesCS1D02G332200
3	GA1h	0.015272	0	0	0.015272	1	0	0	A-dominant	TraesCS1A02G329900	TraesCS1B02G343500	TraesCS1D02G332200
3	JA1h	0	0	0	0	0	0	0	balanced	TraesCS1A02G329900	TraesCS1B02G343500	TraesCS1D02G332200
3	NR1h	0	0	0	0	0	0	0	balanced	TraesCS1A02G329900	TraesCS1B02G343500	TraesCS1D02G332200
3	NR24h	0	0	0	0	0	0	0	balanced	TraesCS1A02G329900	TraesCS1B02G343500	TraesCS1D02G332200
3	PEG6000_0h_Gemmiza10	0	0	0	0	0	0	0	balanced	TraesCS1A02G329900	TraesCS1B02G343500	TraesCS1D02G332200
3	PEG6000_0h_Giza168	0	0	0	0	0	0	0	balanced	TraesCS1A02G329900	TraesCS1B02G343500	TraesCS1D02G332200
3	PEG6000_12h_Gemmiza10	0	0	0	0	0	0	0	balanced	TraesCS1A02G329900	TraesCS1B02G343500	TraesCS1D02G332200
3	PEG6000_12h_Giza168	0	0	0	0	0	0	0	balanced	TraesCS1A02G329900	TraesCS1B02G343500	TraesCS1D02G332200
3	PEG6000_2h_Gemmiza10	0	0	0	0	0	0	0	balanced	TraesCS1A02G329900	TraesCS1B02G343500	TraesCS1D02G332200
3	PEG600_02h_Giza168	0	0	0	0	0	0	0	balanced	TraesCS1A02G329900	TraesCS1B02G343500	TraesCS1D02G332200
3	QM_CK_12h	0	0	0	0	0	0	0	balanced	TraesCS1A02G329900	TraesCS1B02G343500	TraesCS1D02G332200
3	QM_CK_24h	0	0	0	0	0	0	0	balanced	TraesCS1A02G329900	TraesCS1B02G343500	TraesCS1D02G332200
3	QM_CK_48h	0	0.039134	0	0.039134	0	1	0	B-dominant	TraesCS1A02G329900	TraesCS1B02G343500	TraesCS1D02G332200
3	QM_CK_6h	0	0	0	0	0	0	0	balanced	TraesCS1A02G329900	TraesCS1B02G343500	TraesCS1D02G332200
3	QM_Na_12h	0.691361	0.0253	0.028202	0.744863	0.928172	0.033966	0.037862	A-dominant	TraesCS1A02G329900	TraesCS1B02G343500	TraesCS1D02G332200
3	QM_Na_24h	1.53503	0.216074	0.31029	2.06139	0.744656	0.104819	0.150524	A-dominant	TraesCS1A02G329900	TraesCS1B02G343500	TraesCS1D02G332200
3	QM_Na_48h	1.47236	0.053746	0.059268	1.58537	0.928715	0.0339011	0.0373842	A-dominant	TraesCS1A02G329900	TraesCS1B02G343500	TraesCS1D02G332200
3	QM_Na_6h	0.122611	0	0	0.122611	1	0	0	A-dominant	TraesCS1A02G329900	TraesCS1B02G343500	TraesCS1D02G332200
3	SA3h	0	0	0	0	0	0	0	balanced	TraesCS1A02G329900	TraesCS1B02G343500	TraesCS1D02G332200
3	control	0	0	0	0	0	0	0	balanced	TraesCS1A02G329900	TraesCS1B02G343500	TraesCS1D02G332200
3	drough&theat_1h	0	0	0	0	0	0	0	balanced	TraesCS1A02G329900	TraesCS1B02G343500	TraesCS1D02G332200
3	drought&heat_6h	0	0	0	0	0	0	0	balanced	TraesCS1A02G329900	TraesCS1B02G343500	TraesCS1D02G332200
3	drought_1h	0	0	0	0	0	0	0	balanced	TraesCS1A02G329900	TraesCS1B02G343500	TraesCS1D02G332200
3	drought_6h	0	0	0	0	0	0	0	balanced	TraesCS1A02G329900	TraesCS1B02G343500	TraesCS1D02G332200
3	heat_1h	0	0.006498	0	0.006498	0	1	0	B-dominant	TraesCS1A02G329900	TraesCS1B02G343500	TraesCS1D02G332200
3	heat_6h	0	0	0	0	0	0	0	balanced	TraesCS1A02G329900	TraesCS1B02G343500	TraesCS1D02G332200
3	root_0day	0	0	0	0	0	0	0	balanced	TraesCS1A02G329900	TraesCS1B02G343500	TraesCS1D02G332200
3	root_10day_-P	0	0	0	0	0	0	0	balanced	TraesCS1A02G329900	TraesCS1B02G343500	TraesCS1D02G332200
3	shoot_0day	0	0	0	0	0	0	0	balanced	TraesCS1A02G329900	TraesCS1B02G343500	TraesCS1D02G332200
3	shoot_10day_-P	0	0	0	0	0	0	0	balanced	TraesCS1A02G329900	TraesCS1B02G343500	TraesCS1D02G332200
3	wheat4℃	0	0	0	0	0	0	0	balanced	TraesCS1A02G329900	TraesCS1B02G343500	TraesCS1D02G332200
4	6BA3h	12.1793	12.1346	17.0241	41.338	0.294627	0.293546	0.411827	balanced	TraesCS5A02G440400	TraesCS5B02G444100	TraesCS5D02G447500
4	ABA3h	1.07607	0.907044	1.10901	3.09212	0.348004	0.29334	0.358656	balanced	TraesCS5A02G440400	TraesCS5B02G444100	TraesCS5D02G447500
4	CS_CK_12h	7.56707	6.10579	8.84839	22.5212	0.335997	0.271112	0.392891	balanced	TraesCS5A02G440400	TraesCS5B02G444100	TraesCS5D02G447500
4	CS_CK_24h	13.3263	8.67888	13.1793	35.1845	0.378755	0.246668	0.374577	balanced	TraesCS5A02G440400	TraesCS5B02G444100	TraesCS5D02G447500
4	CS_CK_48h	16.6126	11.5268	16.2668	44.4062	0.374105	0.259576	0.366318	balanced	TraesCS5A02G440400	TraesCS5B02G444100	TraesCS5D02G447500
4	CS_CK_6h	10.8841	8.62298	10.1658	29.6729	0.366803	0.290601	0.342596	balanced	TraesCS5A02G440400	TraesCS5B02G444100	TraesCS5D02G447500
4	CS_NS1h	12.1565	10.1367	11.1482	33.4414	0.363516	0.303118	0.333365	balanced	TraesCS5A02G440400	TraesCS5B02G444100	TraesCS5D02G447500
4	CS_Na_12h	12.8256	10.901	13.8913	37.6179	0.340944	0.289782	0.369274	balanced	TraesCS5A02G440400	TraesCS5B02G444100	TraesCS5D02G447500
4	CS_Na_24h	14.5576	15.5323	18.8475	48.9374	0.297474	0.317391	0.385135	balanced	TraesCS5A02G440400	TraesCS5B02G444100	TraesCS5D02G447500
4	CS_Na_48h	14.962	14.0059	24.2865	53.2544	0.280953	0.263	0.456047	balanced	TraesCS5A02G440400	TraesCS5B02G444100	TraesCS5D02G447500
4	CS_Na_6h	12.8787	9.91714	13.716	36.5118	0.352727	0.271614	0.375659	balanced	TraesCS5A02G440400	TraesCS5B02G444100	TraesCS5D02G447500
4	Control	11.891	11.7884	12.3845	36.0639	0.32972	0.326875	0.343404	balanced	TraesCS5A02G440400	TraesCS5B02G444100	TraesCS5D02G447500
4	Control1h	3.39311	2.28576	1.71467	7.39354	0.458929	0.309156	0.231915	balanced	TraesCS5A02G440400	TraesCS5B02G444100	TraesCS5D02G447500
4	Control23℃	5.54812	2.18151	2.52756	10.2572	0.540901	0.212681	0.246418	A-dominant	TraesCS5A02G440400	TraesCS5B02G444100	TraesCS5D02G447500
4	Control3h	11.1096	7.6846	12.8601	31.6543	0.350967	0.242766	0.406267	balanced	TraesCS5A02G440400	TraesCS5B02G444100	TraesCS5D02G447500
4	GA1h	2.24984	1.74364	1.45075	5.44423	0.413252	0.320273	0.266475	balanced	TraesCS5A02G440400	TraesCS5B02G444100	TraesCS5D02G447500
4	JA1h	7.26933	4.31361	7.5353	19.1182	0.38023	0.225628	0.394142	balanced	TraesCS5A02G440400	TraesCS5B02G444100	TraesCS5D02G447500
4	NR1h	21.5309	26.3048	33.6916	81.5273	0.264094	0.32265	0.413255	balanced	TraesCS5A02G440400	TraesCS5B02G444100	TraesCS5D02G447500
4	NR24h	18.4207	40.2989	38.5462	97.2658	0.189385	0.414317	0.396298	balanced	TraesCS5A02G440400	TraesCS5B02G444100	TraesCS5D02G447500
4	PEG6000_0h_Gemmiza10	10.6588	9.79725	10.155	30.611	0.348201	0.320056	0.331743	balanced	TraesCS5A02G440400	TraesCS5B02G444100	TraesCS5D02G447500
4	PEG6000_0h_Giza168	14.3757	9.14254	12.3025	35.8207	0.401323	0.25523	0.343446	balanced	TraesCS5A02G440400	TraesCS5B02G444100	TraesCS5D02G447500
4	PEG6000_12h_Gemmiza10	4.32359	6.43783	3.56557	14.327	0.301779	0.44935	0.248871	balanced	TraesCS5A02G440400	TraesCS5B02G444100	TraesCS5D02G447500
4	PEG6000_12h_Giza168	12.1814	10.7489	11.9733	34.9036	0.349001	0.30796	0.343039	balanced	TraesCS5A02G440400	TraesCS5B02G444100	TraesCS5D02G447500
4	PEG6000_2h_Gemmiza10	3.11153	4.68553	2.71276	10.5098	0.296059	0.445824	0.258117	balanced	TraesCS5A02G440400	TraesCS5B02G444100	TraesCS5D02G447500
4	PEG600_02h_Giza168	18.8075	13.0552	19.2748	51.1375	0.367783	0.255296	0.376921	balanced	TraesCS5A02G440400	TraesCS5B02G444100	TraesCS5D02G447500
4	QM_CK_12h	9.78004	5.69591	8.27059	23.7465	0.411851	0.239863	0.348286	balanced	TraesCS5A02G440400	TraesCS5B02G444100	TraesCS5D02G447500
4	QM_CK_24h	12.266	6.48073	10.74	29.4867	0.415984	0.219785	0.364232	balanced	TraesCS5A02G440400	TraesCS5B02G444100	TraesCS5D02G447500
4	QM_CK_48h	12.577	7.00653	10.3087	29.8922	0.420745	0.234393	0.344862	balanced	TraesCS5A02G440400	TraesCS5B02G444100	TraesCS5D02G447500
4	QM_CK_6h	10.8493	6.39915	8.17797	25.4264	0.426694	0.251673	0.321633	balanced	TraesCS5A02G440400	TraesCS5B02G444100	TraesCS5D02G447500
4	QM_Na_12h	14.3315	7.1864	12.5524	34.0703	0.420645	0.210929	0.368426	balanced	TraesCS5A02G440400	TraesCS5B02G444100	TraesCS5D02G447500
4	QM_Na_24h	14.165	9.75026	15.6362	39.5515	0.358141	0.246521	0.395338	balanced	TraesCS5A02G440400	TraesCS5B02G444100	TraesCS5D02G447500
4	QM_Na_48h	10.4575	4.3055	10.3722	25.1352	0.41605	0.171294	0.412656	balanced	TraesCS5A02G440400	TraesCS5B02G444100	TraesCS5D02G447500
4	QM_Na_6h	14.132	8.14655	13.4139	35.6925	0.395938	0.228243	0.375819	balanced	TraesCS5A02G440400	TraesCS5B02G444100	TraesCS5D02G447500
4	SA3h	4.14913	2.30262	4.45427	10.906	0.380444	0.211133	0.408423	balanced	TraesCS5A02G440400	TraesCS5B02G444100	TraesCS5D02G447500
4	control	5.55237	3.6626	3.52748	12.7424	0.435738	0.287433	0.276829	balanced	TraesCS5A02G440400	TraesCS5B02G444100	TraesCS5D02G447500
4	drough&theat_1h	1.63466	1.44629	1.18046	4.26141	0.383596	0.339392	0.277012	balanced	TraesCS5A02G440400	TraesCS5B02G444100	TraesCS5D02G447500
4	drought&heat_6h	1.48201	1.75219	0.681878	3.91608	0.378442	0.447435	0.174123	balanced	TraesCS5A02G440400	TraesCS5B02G444100	TraesCS5D02G447500
4	drought_1h	5.77564	3.40326	2.40545	11.5844	0.498573	0.293781	0.207647	balanced	TraesCS5A02G440400	TraesCS5B02G444100	TraesCS5D02G447500
4	drought_6h	1.78659	2.65964	1.11005	5.55628	0.321544	0.478673	0.199783	balanced	TraesCS5A02G440400	TraesCS5B02G444100	TraesCS5D02G447500
4	heat_1h	4.13878	3.23049	2.86306	10.2323	0.404481	0.315714	0.279805	balanced	TraesCS5A02G440400	TraesCS5B02G444100	TraesCS5D02G447500
4	heat_6h	3.6877	2.63913	1.67924	8.00607	0.460613	0.329641	0.209746	balanced	TraesCS5A02G440400	TraesCS5B02G444100	TraesCS5D02G447500
4	root_0day	21.4801	16.5431	23.069	61.0922	0.351601	0.270789	0.37761	balanced	TraesCS5A02G440400	TraesCS5B02G444100	TraesCS5D02G447500
4	root_10day_-P	30.5661	22.4895	41.3156	94.3712	0.323892	0.238309	0.437799	balanced	TraesCS5A02G440400	TraesCS5B02G444100	TraesCS5D02G447500
4	shoot_0day	32.2021	24.4874	37.9536	94.6431	0.340248	0.258734	0.401018	balanced	TraesCS5A02G440400	TraesCS5B02G444100	TraesCS5D02G447500
4	shoot_10day_-P	35.72	27.6754	28.3918	91.7872	0.389161	0.301517	0.309322	balanced	TraesCS5A02G440400	TraesCS5B02G444100	TraesCS5D02G447500
4	wheat4℃	4.01823	1.42508	2.99363	8.43694	0.476266	0.16891	0.354824	balanced	TraesCS5A02G440400	TraesCS5B02G444100	TraesCS5D02G447500
5	6BA3h	0	0	0	0	0	0	0	balanced	TraesCS5A02G126600	TraesCS5B02G125800	TraesCS5D02G134100
5	ABA3h	0	0	0	0	0	0	0	balanced	TraesCS5A02G126600	TraesCS5B02G125800	TraesCS5D02G134100
5	CS_CK_12h	0.032111	0	0	0.032111	1	0	0	A-dominant	TraesCS5A02G126600	TraesCS5B02G125800	TraesCS5D02G134100
5	CS_CK_24h	0.03172	0	0.066853	0.098573	0.321792	0	0.678208	D-dominant	TraesCS5A02G126600	TraesCS5B02G125800	TraesCS5D02G134100
5	CS_CK_48h	0	0.036221	0	0.036221	0	1	0	B-dominant	TraesCS5A02G126600	TraesCS5B02G125800	TraesCS5D02G134100
5	CS_CK_6h	0	0	0	0	0	0	0	balanced	TraesCS5A02G126600	TraesCS5B02G125800	TraesCS5D02G134100
5	CS_NS1h	0	0	0	0	0	0	0	balanced	TraesCS5A02G126600	TraesCS5B02G125800	TraesCS5D02G134100
5	CS_Na_12h	1.5289	0.133411	0.510348	2.17266	0.7037	0.0614045	0.234896	A-dominant	TraesCS5A02G126600	TraesCS5B02G125800	TraesCS5D02G134100
5	CS_Na_24h	2.11996	0.313114	1.26125	3.69432	0.573842	0.0847554	0.341402	A-dominant	TraesCS5A02G126600	TraesCS5B02G125800	TraesCS5D02G134100
5	CS_Na_48h	1.41314	0.11417	0.665485	2.19279	0.644447	0.052066	0.303487	A-dominant	TraesCS5A02G126600	TraesCS5B02G125800	TraesCS5D02G134100
5	CS_Na_6h	1.22644	0.267162	0.35418	1.84778	0.663736	0.144585	0.191678	A-dominant	TraesCS5A02G126600	TraesCS5B02G125800	TraesCS5D02G134100
5	Control	0	0.015268	0	0.015268	0	1	0	B-dominant	TraesCS5A02G126600	TraesCS5B02G125800	TraesCS5D02G134100
5	Control1h	0	0	0	0	0	0	0	balanced	TraesCS5A02G126600	TraesCS5B02G125800	TraesCS5D02G134100
5	Control23℃	0	0	0	0	0	0	0	balanced	TraesCS5A02G126600	TraesCS5B02G125800	TraesCS5D02G134100
5	Control3h	0	0	0	0	0	0	0	balanced	TraesCS5A02G126600	TraesCS5B02G125800	TraesCS5D02G134100
5	GA1h	0	0	0	0	0	0	0	balanced	TraesCS5A02G126600	TraesCS5B02G125800	TraesCS5D02G134100
5	JA1h	0	0	0	0	0	0	0	balanced	TraesCS5A02G126600	TraesCS5B02G125800	TraesCS5D02G134100
5	NR1h	0.047728	0	0	0.047728	1	0	0	A-dominant	TraesCS5A02G126600	TraesCS5B02G125800	TraesCS5D02G134100
5	NR24h	0.006383	0	0	0.006383	1	0	0	A-dominant	TraesCS5A02G126600	TraesCS5B02G125800	TraesCS5D02G134100
5	PEG6000_0h_Gemmiza10	0	0	0	0	0	0	0	balanced	TraesCS5A02G126600	TraesCS5B02G125800	TraesCS5D02G134100
5	PEG6000_0h_Giza168	0	0.017038	0	0.017038	0	1	0	B-dominant	TraesCS5A02G126600	TraesCS5B02G125800	TraesCS5D02G134100
5	PEG6000_12h_Gemmiza10	0	0	0	0	0	0	0	balanced	TraesCS5A02G126600	TraesCS5B02G125800	TraesCS5D02G134100
5	PEG6000_12h_Giza168	0.012356	0	0	0.012356	1	0	0	A-dominant	TraesCS5A02G126600	TraesCS5B02G125800	TraesCS5D02G134100
5	PEG6000_2h_Gemmiza10	0	0	0	0	0	0	0	balanced	TraesCS5A02G126600	TraesCS5B02G125800	TraesCS5D02G134100
5	PEG600_02h_Giza168	0.016123	0.033891	0	0.050014	0.32237	0.67763	0	B-dominant	TraesCS5A02G126600	TraesCS5B02G125800	TraesCS5D02G134100
5	QM_CK_12h	0.055273	0	0	0.055273	1	0	0	A-dominant	TraesCS5A02G126600	TraesCS5B02G125800	TraesCS5D02G134100
5	QM_CK_24h	0.031693	0.033359	0	0.065052	0.487195	0.512805	0	D-suppressed	TraesCS5A02G126600	TraesCS5B02G125800	TraesCS5D02G134100
5	QM_CK_48h	0.047318	0.049775	0	0.097093	0.487347	0.512653	0	D-suppressed	TraesCS5A02G126600	TraesCS5B02G125800	TraesCS5D02G134100
5	QM_CK_6h	0.07178	0	0	0.07178	1	0	0	A-dominant	TraesCS5A02G126600	TraesCS5B02G125800	TraesCS5D02G134100
5	QM_Na_12h	2.53718	0.732132	1.67357	4.94288	0.5133	0.148118	0.338582	A-dominant	TraesCS5A02G126600	TraesCS5B02G125800	TraesCS5D02G134100
5	QM_Na_24h	3.55947	1.96837	3.5547	9.08254	0.391902	0.21672	0.391377	balanced	TraesCS5A02G126600	TraesCS5B02G125800	TraesCS5D02G134100
5	QM_Na_48h	2.24822	1.26192	1.78472	5.29486	0.424604	0.238329	0.337067	balanced	TraesCS5A02G126600	TraesCS5B02G125800	TraesCS5D02G134100
5	QM_Na_6h	1.86769	0.567568	0.684915	3.12017	0.598585	0.181903	0.219512	A-dominant	TraesCS5A02G126600	TraesCS5B02G125800	TraesCS5D02G134100
5	SA3h	0	0	0	0	0	0	0	balanced	TraesCS5A02G126600	TraesCS5B02G125800	TraesCS5D02G134100
5	control	0	0	0	0	0	0	0	balanced	TraesCS5A02G126600	TraesCS5B02G125800	TraesCS5D02G134100
5	drough&theat_1h	0	0	0.030186	0.030186	0	0	1	D-dominant	TraesCS5A02G126600	TraesCS5B02G125800	TraesCS5D02G134100
5	drought&heat_6h	0	0	0	0	0	0	0	balanced	TraesCS5A02G126600	TraesCS5B02G125800	TraesCS5D02G134100
5	drought_1h	0	0.005811	0	0.005811	0	1	0	B-dominant	TraesCS5A02G126600	TraesCS5B02G125800	TraesCS5D02G134100
5	drought_6h	0.013622	0.013533	0.064479	0.091634	0.148657	0.147685	0.703658	D-dominant	TraesCS5A02G126600	TraesCS5B02G125800	TraesCS5D02G134100
5	heat_1h	0	0	0.017168	0.017168	0	0	1	D-dominant	TraesCS5A02G126600	TraesCS5B02G125800	TraesCS5D02G134100
5	heat_6h	0	0	0	0	0	0	0	balanced	TraesCS5A02G126600	TraesCS5B02G125800	TraesCS5D02G134100
5	root_0day	0	0	0	0	0	0	0	balanced	TraesCS5A02G126600	TraesCS5B02G125800	TraesCS5D02G134100
5	root_10day_-P	0	0	0	0	0	0	0	balanced	TraesCS5A02G126600	TraesCS5B02G125800	TraesCS5D02G134100
5	shoot_0day	0.049055	0	0	0.049055	1	0	0	A-dominant	TraesCS5A02G126600	TraesCS5B02G125800	TraesCS5D02G134100
5	shoot_10day_-P	0	0	0	0	0	0	0	balanced	TraesCS5A02G126600	TraesCS5B02G125800	TraesCS5D02G134100
5	wheat4℃	0	0	0	0	0	0	0	balanced	TraesCS5A02G126600	TraesCS5B02G125800	TraesCS5D02G134100
6	6BA3h	0	0.034581	0.138654	0.173235	0	0.199619	0.800381	D-dominant	TraesCS4A02G198100	TraesCS4B02G117400	TraesCS4D02G115200
6	ABA3h	0.014494	0.035334	0	0.049828	0.290881	0.709119	0	B-dominant	TraesCS4A02G198100	TraesCS4B02G117400	TraesCS4D02G115200
6	CS_CK_12h	0.100737	0	0.539349	0.640086	0.15738	0	0.84262	D-dominant	TraesCS4A02G198100	TraesCS4B02G117400	TraesCS4D02G115200
6	CS_CK_24h	0.083255	0.121925	0.522501	0.727681	0.114411	0.167553	0.718036	D-dominant	TraesCS4A02G198100	TraesCS4B02G117400	TraesCS4D02G115200
6	CS_CK_48h	0.030159	0	0.190714	0.220873	0.136545	0	0.863455	D-dominant	TraesCS4A02G198100	TraesCS4B02G117400	TraesCS4D02G115200
6	CS_CK_6h	0.306373	0.093744	0.60774	1.00786	0.303985	0.0930132	0.603002	D-dominant	TraesCS4A02G198100	TraesCS4B02G117400	TraesCS4D02G115200
6	CS_NS1h	0.063149	0.056134	0.391699	0.510982	0.123584	0.109855	0.766561	D-dominant	TraesCS4A02G198100	TraesCS4B02G117400	TraesCS4D02G115200
6	CS_Na_12h	3.75985	1.73586	7.87806	13.3738	0.281136	0.129796	0.589068	D-dominant	TraesCS4A02G198100	TraesCS4B02G117400	TraesCS4D02G115200
6	CS_Na_24h	3.12431	2.08673	3.63843	8.84947	0.353051	0.235803	0.411147	balanced	TraesCS4A02G198100	TraesCS4B02G117400	TraesCS4D02G115200
6	CS_Na_48h	2.73175	0.575727	2.60768	5.91516	0.461822	0.0973308	0.440847	B-suppressed	TraesCS4A02G198100	TraesCS4B02G117400	TraesCS4D02G115200
6	CS_Na_6h	2.02233	1.72701	3.99214	7.74148	0.261233	0.223085	0.515682	D-dominant	TraesCS4A02G198100	TraesCS4B02G117400	TraesCS4D02G115200
6	Control	0.055674	0.027678	0.363285	0.446637	0.124652	0.0619698	0.813379	D-dominant	TraesCS4A02G198100	TraesCS4B02G117400	TraesCS4D02G115200
6	Control1h	0.09479	0	0.020031	0.114821	0.825546	0	0.174454	A-dominant	TraesCS4A02G198100	TraesCS4B02G117400	TraesCS4D02G115200
6	Control23℃	0.056074	0	0.09051	0.146584	0.382538	0	0.617462	D-dominant	TraesCS4A02G198100	TraesCS4B02G117400	TraesCS4D02G115200
6	Control3h	0	0.051325	0.154465	0.20579	0	0.249405	0.750595	D-dominant	TraesCS4A02G198100	TraesCS4B02G117400	TraesCS4D02G115200
6	GA1h	0.014112	0	0.068229	0.082341	0.171385	0	0.828615	D-dominant	TraesCS4A02G198100	TraesCS4B02G117400	TraesCS4D02G115200
6	JA1h	0.026416	0.004634	0.168219	0.199269	0.132565	0.023255	0.84418	D-dominant	TraesCS4A02G198100	TraesCS4B02G117400	TraesCS4D02G115200
6	NR1h	0.054101	0.046804	0.24117	0.342075	0.158155	0.136824	0.705021	D-dominant	TraesCS4A02G198100	TraesCS4B02G117400	TraesCS4D02G115200
6	NR24h	0.140187	0.078003	0.27279	0.49098	0.285525	0.158872	0.555603	D-dominant	TraesCS4A02G198100	TraesCS4B02G117400	TraesCS4D02G115200
6	PEG6000_0h_Gemmiza10	0	0	0.046749	0.046749	0	0	1	D-dominant	TraesCS4A02G198100	TraesCS4B02G117400	TraesCS4D02G115200
6	PEG6000_0h_Giza168	0	0.012143	0	0.012143	0	1	0	B-dominant	TraesCS4A02G198100	TraesCS4B02G117400	TraesCS4D02G115200
6	PEG6000_12h_Gemmiza10	0	0.010682	0.153525	0.164207	0	0.065052	0.934948	D-dominant	TraesCS4A02G198100	TraesCS4B02G117400	TraesCS4D02G115200
6	PEG6000_12h_Giza168	0	0.009255	0.218519	0.227774	0	0.0406324	0.959368	D-dominant	TraesCS4A02G198100	TraesCS4B02G117400	TraesCS4D02G115200
6	PEG6000_2h_Gemmiza10	0	0.007149	0.041252	0.048401	0	0.147704	0.852296	D-dominant	TraesCS4A02G198100	TraesCS4B02G117400	TraesCS4D02G115200
6	PEG600_02h_Giza168	0	0.012379	0	0.012379	0	1	0	B-dominant	TraesCS4A02G198100	TraesCS4B02G117400	TraesCS4D02G115200
6	QM_CK_12h	0.145432	0.169623	0.54655	0.861605	0.168792	0.196869	0.634339	D-dominant	TraesCS4A02G198100	TraesCS4B02G117400	TraesCS4D02G115200
6	QM_CK_24h	0.197083	0.146087	0.574886	0.918056	0.214674	0.159126	0.626199	D-dominant	TraesCS4A02G198100	TraesCS4B02G117400	TraesCS4D02G115200
6	QM_CK_48h	0	0.0353	0.173352	0.208652	0	0.169181	0.830819	D-dominant	TraesCS4A02G198100	TraesCS4B02G117400	TraesCS4D02G115200
6	QM_CK_6h	0.157066	0.16344	0.993665	1.31417	0.119517	0.124367	0.756115	D-dominant	TraesCS4A02G198100	TraesCS4B02G117400	TraesCS4D02G115200
6	QM_Na_12h	10.4276	8.25104	15.1793	33.8579	0.307981	0.243696	0.448323	balanced	TraesCS4A02G198100	TraesCS4B02G117400	TraesCS4D02G115200
6	QM_Na_24h	11.7616	8.95287	19.7146	40.4291	0.290919	0.221446	0.487634	balanced	TraesCS4A02G198100	TraesCS4B02G117400	TraesCS4D02G115200
6	QM_Na_48h	6.73351	4.72185	9.42534	20.8807	0.322475	0.226135	0.45139	balanced	TraesCS4A02G198100	TraesCS4B02G117400	TraesCS4D02G115200
6	QM_Na_6h	8.39566	6.11043	11.3532	25.8593	0.324667	0.236295	0.439038	balanced	TraesCS4A02G198100	TraesCS4B02G117400	TraesCS4D02G115200
6	SA3h	0	0.015395	0.1758	0.191195	0	0.0805199	0.91948	D-dominant	TraesCS4A02G198100	TraesCS4B02G117400	TraesCS4D02G115200
6	control	0.016311	0.032319	0.272838	0.321468	0.0507391	0.100536	0.848725	D-dominant	TraesCS4A02G198100	TraesCS4B02G117400	TraesCS4D02G115200
6	drough&theat_1h	0.198201	0.03743	0.359841	0.595472	0.332847	0.0628577	0.604295	D-dominant	TraesCS4A02G198100	TraesCS4B02G117400	TraesCS4D02G115200
6	drought&heat_6h	0.287381	0.03617	0.593968	0.917519	0.313215	0.0394215	0.647363	D-dominant	TraesCS4A02G198100	TraesCS4B02G117400	TraesCS4D02G115200
6	drought_1h	0.026383	0.169186	0.580112	0.775681	0.0340127	0.218113	0.747874	D-dominant	TraesCS4A02G198100	TraesCS4B02G117400	TraesCS4D02G115200
6	drought_6h	0.137909	0.421596	2.03779	2.59729	0.0530972	0.162321	0.784582	D-dominant	TraesCS4A02G198100	TraesCS4B02G117400	TraesCS4D02G115200
6	heat_1h	0.04833	0.017004	0.176002	0.241336	0.20026	0.0704578	0.729282	D-dominant	TraesCS4A02G198100	TraesCS4B02G117400	TraesCS4D02G115200
6	heat_6h	0.293712	0.080901	0.567224	0.941837	0.31185	0.085897	0.602253	D-dominant	TraesCS4A02G198100	TraesCS4B02G117400	TraesCS4D02G115200
6	root_0day	0	0.018871	0.141182	0.160053	0	0.117905	0.882095	D-dominant	TraesCS4A02G198100	TraesCS4B02G117400	TraesCS4D02G115200
6	root_10day_-P	0	0.04834	0.455405	0.503745	0	0.0959613	0.904039	D-dominant	TraesCS4A02G198100	TraesCS4B02G117400	TraesCS4D02G115200
6	shoot_0day	0.254349	0.080659	0.879555	1.21456	0.209416	0.0664099	0.724174	D-dominant	TraesCS4A02G198100	TraesCS4B02G117400	TraesCS4D02G115200
6	shoot_10day_-P	0.215946	0	0.099976	0.315922	0.683542	0	0.316458	A-dominant	TraesCS4A02G198100	TraesCS4B02G117400	TraesCS4D02G115200
6	wheat4℃	0.016633	0.105165	0.629439	0.751237	0.0221408	0.139989	0.83787	D-dominant	TraesCS4A02G198100	TraesCS4B02G117400	TraesCS4D02G115200
7	6BA3h	0.87187	0.759017	1.50378	3.13467	0.278138	0.242136	0.479726	balanced	TraesCS2A02G245700	TraesCS2B02G269600	TraesCS2D02G236200
7	ABA3h	0.294219	0.035811	0.34485	0.67488	0.435958	0.0530628	0.51098	B-suppressed	TraesCS2A02G245700	TraesCS2B02G269600	TraesCS2D02G236200
7	CS_CK_12h	4.11155	2.08	4.75686	10.9484	0.375539	0.189982	0.43448	balanced	TraesCS2A02G245700	TraesCS2B02G269600	TraesCS2D02G236200
7	CS_CK_24h	4.46652	2.74954	4.94482	12.1609	0.367286	0.226097	0.406617	balanced	TraesCS2A02G245700	TraesCS2B02G269600	TraesCS2D02G236200
7	CS_CK_48h	4.21291	2.32716	4.51613	11.0562	0.381045	0.210485	0.40847	balanced	TraesCS2A02G245700	TraesCS2B02G269600	TraesCS2D02G236200
7	CS_CK_6h	4.56968	2.96558	5.53957	13.0748	0.349502	0.226816	0.423682	balanced	TraesCS2A02G245700	TraesCS2B02G269600	TraesCS2D02G236200
7	CS_NS1h	5.33146	4.01375	5.81866	15.1639	0.35159	0.264692	0.383719	balanced	TraesCS2A02G245700	TraesCS2B02G269600	TraesCS2D02G236200
7	CS_Na_12h	8.52122	5.52211	9.50686	23.5502	0.361832	0.234483	0.403685	balanced	TraesCS2A02G245700	TraesCS2B02G269600	TraesCS2D02G236200
7	CS_Na_24h	7.64142	5.23324	9.37796	22.2526	0.343394	0.235174	0.421432	balanced	TraesCS2A02G245700	TraesCS2B02G269600	TraesCS2D02G236200
7	CS_Na_48h	6.69676	4.49315	7.91445	19.1044	0.350536	0.23519	0.414275	balanced	TraesCS2A02G245700	TraesCS2B02G269600	TraesCS2D02G236200
7	CS_Na_6h	8.16661	5.78897	10.0762	24.0318	0.339825	0.240888	0.419286	balanced	TraesCS2A02G245700	TraesCS2B02G269600	TraesCS2D02G236200
7	Control	7.09026	4.93044	8.23199	20.2527	0.35009	0.243446	0.406464	balanced	TraesCS2A02G245700	TraesCS2B02G269600	TraesCS2D02G236200
7	Control1h	1.33556	1.12938	2.42299	4.88793	0.273236	0.231055	0.495709	balanced	TraesCS2A02G245700	TraesCS2B02G269600	TraesCS2D02G236200
7	Control23℃	2.22986	1.83616	3.90923	7.97525	0.279598	0.230232	0.49017	balanced	TraesCS2A02G245700	TraesCS2B02G269600	TraesCS2D02G236200
7	Control3h	0.792822	0.552441	1.33118	2.67644	0.296222	0.206409	0.497369	balanced	TraesCS2A02G245700	TraesCS2B02G269600	TraesCS2D02G236200
7	GA1h	0.682518	0.670987	1.37882	2.73232	0.249794	0.245574	0.504633	D-dominant	TraesCS2A02G245700	TraesCS2B02G269600	TraesCS2D02G236200
7	JA1h	1.39693	0.964976	2.25216	4.61407	0.302755	0.209138	0.488107	balanced	TraesCS2A02G245700	TraesCS2B02G269600	TraesCS2D02G236200
7	NR1h	4.90566	3.61243	6.15219	14.6703	0.334394	0.246241	0.419364	balanced	TraesCS2A02G245700	TraesCS2B02G269600	TraesCS2D02G236200
7	NR24h	5.56041	3.77068	5.97145	15.3025	0.363365	0.246409	0.390226	balanced	TraesCS2A02G245700	TraesCS2B02G269600	TraesCS2D02G236200
7	PEG6000_0h_Gemmiza10	2.19938	1.28815	2.96194	6.44947	0.341017	0.19973	0.459253	balanced	TraesCS2A02G245700	TraesCS2B02G269600	TraesCS2D02G236200
7	PEG6000_0h_Giza168	2.85067	1.56609	3.6007	8.01746	0.355558	0.195335	0.449107	balanced	TraesCS2A02G245700	TraesCS2B02G269600	TraesCS2D02G236200
7	PEG6000_12h_Gemmiza10	3.15814	2.4307	5.02113	10.61	0.297658	0.229096	0.473246	balanced	TraesCS2A02G245700	TraesCS2B02G269600	TraesCS2D02G236200
7	PEG6000_12h_Giza168	1.49032	0.842176	2.43757	4.77007	0.312432	0.176554	0.511014	D-dominant	TraesCS2A02G245700	TraesCS2B02G269600	TraesCS2D02G236200
7	PEG6000_2h_Gemmiza10	1.33962	1.51719	2.22917	5.08598	0.263395	0.298308	0.438297	balanced	TraesCS2A02G245700	TraesCS2B02G269600	TraesCS2D02G236200
7	PEG600_02h_Giza168	2.53977	1.83845	3.98695	8.36517	0.303612	0.219774	0.476613	balanced	TraesCS2A02G245700	TraesCS2B02G269600	TraesCS2D02G236200
7	QM_CK_12h	3.48593	3.05182	5.37302	11.9108	0.29267	0.256224	0.451106	balanced	TraesCS2A02G245700	TraesCS2B02G269600	TraesCS2D02G236200
7	QM_CK_24h	3.42897	2.62435	4.85883	10.9122	0.314234	0.240498	0.445268	balanced	TraesCS2A02G245700	TraesCS2B02G269600	TraesCS2D02G236200
7	QM_CK_48h	3.40891	2.47252	4.91128	10.7927	0.315853	0.229092	0.455055	balanced	TraesCS2A02G245700	TraesCS2B02G269600	TraesCS2D02G236200
7	QM_CK_6h	3.72632	3.68656	5.7968	13.2097	0.28209	0.27908	0.43883	balanced	TraesCS2A02G245700	TraesCS2B02G269600	TraesCS2D02G236200
7	QM_Na_12h	7.61903	5.46046	10.5412	23.6207	0.322557	0.231173	0.44627	balanced	TraesCS2A02G245700	TraesCS2B02G269600	TraesCS2D02G236200
7	QM_Na_24h	6.57402	4.63376	10.8463	22.0541	0.298086	0.210109	0.491805	balanced	TraesCS2A02G245700	TraesCS2B02G269600	TraesCS2D02G236200
7	QM_Na_48h	6.44681	3.87209	9.55131	19.8702	0.324446	0.194869	0.480685	balanced	TraesCS2A02G245700	TraesCS2B02G269600	TraesCS2D02G236200
7	QM_Na_6h	7.35607	6.1454	11.4961	24.9976	0.294271	0.24584	0.459889	balanced	TraesCS2A02G245700	TraesCS2B02G269600	TraesCS2D02G236200
7	SA3h	0.548082	0.637545	0.917495	2.10312	0.260604	0.303142	0.436254	balanced	TraesCS2A02G245700	TraesCS2B02G269600	TraesCS2D02G236200
7	control	2.32767	1.73647	3.34606	7.4102	0.314117	0.234335	0.451548	balanced	TraesCS2A02G245700	TraesCS2B02G269600	TraesCS2D02G236200
7	drough&theat_1h	1.74788	0.697643	2.79989	5.24541	0.333221	0.133001	0.533779	D-dominant	TraesCS2A02G245700	TraesCS2B02G269600	TraesCS2D02G236200
7	drought&heat_6h	6.93883	2.396	7.41033	16.7452	0.414378	0.143086	0.442536	balanced	TraesCS2A02G245700	TraesCS2B02G269600	TraesCS2D02G236200
7	drought_1h	2.90804	2.39883	4.33899	9.64586	0.301481	0.24869	0.449829	balanced	TraesCS2A02G245700	TraesCS2B02G269600	TraesCS2D02G236200
7	drought_6h	4.13765	4.63962	5.91421	14.6915	0.281636	0.315803	0.402561	balanced	TraesCS2A02G245700	TraesCS2B02G269600	TraesCS2D02G236200
7	heat_1h	1.84829	1.08885	2.87807	5.81521	0.317837	0.187242	0.494921	balanced	TraesCS2A02G245700	TraesCS2B02G269600	TraesCS2D02G236200
7	heat_6h	6.15491	1.5745	7.01911	14.7485	0.417324	0.106756	0.47592	balanced	TraesCS2A02G245700	TraesCS2B02G269600	TraesCS2D02G236200
7	root_0day	3.05584	1.86863	4.11337	9.03784	0.338116	0.206756	0.455128	balanced	TraesCS2A02G245700	TraesCS2B02G269600	TraesCS2D02G236200
7	root_10day_-P	6.38116	3.90889	7.42918	17.7192	0.360126	0.220602	0.419272	balanced	TraesCS2A02G245700	TraesCS2B02G269600	TraesCS2D02G236200
7	shoot_0day	7.49221	5.36291	8.12017	20.9753	0.357192	0.255678	0.38713	balanced	TraesCS2A02G245700	TraesCS2B02G269600	TraesCS2D02G236200
7	shoot_10day_-P	2.93065	2.00784	4.59678	9.53527	0.307348	0.21057	0.482082	balanced	TraesCS2A02G245700	TraesCS2B02G269600	TraesCS2D02G236200
7	wheat4℃	3.65989	3.62254	6.10026	13.3827	0.273479	0.270688	0.455832	balanced	TraesCS2A02G245700	TraesCS2B02G269600	TraesCS2D02G236200
8	6BA3h	0	0	0.014185	0.014185	0	0	1	D-dominant	TraesCS5A02G460800	TraesCS5B02G470600	TraesCS5D02G473000
8	ABA3h	0.010336	0.020328	0.009253	0.039917	0.258937	0.509257	0.231806	B-dominant	TraesCS5A02G460800	TraesCS5B02G470600	TraesCS5D02G473000
8	CS_CK_12h	0.063895	0.133612	0	0.197507	0.323508	0.676492	0	B-dominant	TraesCS5A02G460800	TraesCS5B02G470600	TraesCS5D02G473000
8	CS_CK_24h	0.094673	0.194841	0.140442	0.429956	0.220192	0.453165	0.326643	balanced	TraesCS5A02G460800	TraesCS5B02G470600	TraesCS5D02G473000
8	CS_CK_48h	0.08118	0.272461	0.032847	0.386488	0.210045	0.704966	0.0849884	B-dominant	TraesCS5A02G460800	TraesCS5B02G470600	TraesCS5D02G473000
8	CS_CK_6h	0.191125	0.412062	0.037325	0.640512	0.298394	0.643332	0.0582737	B-dominant	TraesCS5A02G460800	TraesCS5B02G470600	TraesCS5D02G473000
8	CS_NS1h	0.052494	0.419321	0.176019	0.647834	0.08103	0.647266	0.271704	B-dominant	TraesCS5A02G460800	TraesCS5B02G470600	TraesCS5D02G473000
8	CS_Na_12h	1.99673	2.933	3.99186	8.92159	0.223809	0.328753	0.447438	balanced	TraesCS5A02G460800	TraesCS5B02G470600	TraesCS5D02G473000
8	CS_Na_24h	1.3102	1.98093	2.82787	6.119	0.21412	0.323734	0.462146	balanced	TraesCS5A02G460800	TraesCS5B02G470600	TraesCS5D02G473000
8	CS_Na_48h	0.292687	0.620572	0.635392	1.54865	0.188995	0.400718	0.410287	balanced	TraesCS5A02G460800	TraesCS5B02G470600	TraesCS5D02G473000
8	CS_Na_6h	0.991883	2.16712	2.38635	5.54535	0.178867	0.390799	0.430333	balanced	TraesCS5A02G460800	TraesCS5B02G470600	TraesCS5D02G473000
8	Control	0.062995	0.613982	0.114675	0.791652	0.0795741	0.775571	0.144855	B-dominant	TraesCS5A02G460800	TraesCS5B02G470600	TraesCS5D02G473000
8	Control1h	0.011134	0.008042	0.007313	0.026489	0.420325	0.303598	0.276077	balanced	TraesCS5A02G460800	TraesCS5B02G470600	TraesCS5D02G473000
8	Control23℃	0	0.010073	0	0.010073	0	1	0	B-dominant	TraesCS5A02G460800	TraesCS5B02G470600	TraesCS5D02G473000
8	Control3h	0.068488	0.016249	0.02869	0.113427	0.603807	0.143255	0.252938	A-dominant	TraesCS5A02G460800	TraesCS5B02G470600	TraesCS5D02G473000
8	GA1h	0.004635	0	0.003538	0.008173	0.567111	0	0.432889	A-dominant	TraesCS5A02G460800	TraesCS5B02G470600	TraesCS5D02G473000
8	JA1h	0.04298	0.012811	0.010989	0.06678	0.643606	0.191839	0.164555	A-dominant	TraesCS5A02G460800	TraesCS5B02G470600	TraesCS5D02G473000
8	NR1h	0.063024	0.665349	0.143383	0.871756	0.0722955	0.763228	0.164476	B-dominant	TraesCS5A02G460800	TraesCS5B02G470600	TraesCS5D02G473000
8	NR24h	0.04318	0.661328	0.115062	0.81957	0.0526862	0.806921	0.140393	B-dominant	TraesCS5A02G460800	TraesCS5B02G470600	TraesCS5D02G473000
8	PEG6000_0h_Gemmiza10	0	0.022245	0.067679	0.089924	0	0.247376	0.752624	D-dominant	TraesCS5A02G460800	TraesCS5B02G470600	TraesCS5D02G473000
8	PEG6000_0h_Giza168	0.027322	0.040958	0.029151	0.097431	0.280424	0.42038	0.299196	balanced	TraesCS5A02G460800	TraesCS5B02G470600	TraesCS5D02G473000
8	PEG6000_12h_Gemmiza10	0.008408	0.153437	0.189966	0.351811	0.0238992	0.436135	0.539966	D-dominant	TraesCS5A02G460800	TraesCS5B02G470600	TraesCS5D02G473000
8	PEG6000_12h_Giza168	0	0.054018	0.086	0.140018	0	0.385793	0.614207	D-dominant	TraesCS5A02G460800	TraesCS5B02G470600	TraesCS5D02G473000
8	PEG6000_2h_Gemmiza10	0.076983	0.219211	0.240742	0.536936	0.143375	0.408263	0.448363	balanced	TraesCS5A02G460800	TraesCS5B02G470600	TraesCS5D02G473000
8	PEG600_02h_Giza168	0	0.0086	0	0.0086	0	1	0	B-dominant	TraesCS5A02G460800	TraesCS5B02G470600	TraesCS5D02G473000
8	QM_CK_12h	0.109991	0.027439	0.098111	0.235541	0.466972	0.116494	0.416535	balanced	TraesCS5A02G460800	TraesCS5B02G470600	TraesCS5D02G473000
8	QM_CK_24h	0.064386	0.033811	0.0281	0.126297	0.509798	0.26771	0.222491	A-dominant	TraesCS5A02G460800	TraesCS5B02G470600	TraesCS5D02G473000
8	QM_CK_48h	0.094164	0.094672	0.042012	0.230848	0.407905	0.410105	0.18199	balanced	TraesCS5A02G460800	TraesCS5B02G470600	TraesCS5D02G473000
8	QM_CK_6h	0.204926	0.082649	0.158966	0.446541	0.458919	0.185087	0.355994	balanced	TraesCS5A02G460800	TraesCS5B02G470600	TraesCS5D02G473000
8	QM_Na_12h	4.2792	2.59713	7.55184	14.4282	0.296586	0.180004	0.523409	D-dominant	TraesCS5A02G460800	TraesCS5B02G470600	TraesCS5D02G473000
8	QM_Na_24h	4.37776	3.84494	7.76765	15.9903	0.273775	0.240454	0.485771	balanced	TraesCS5A02G460800	TraesCS5B02G470600	TraesCS5D02G473000
8	QM_Na_48h	1.68487	0.847198	2.65022	5.18229	0.325121	0.16348	0.5114	D-dominant	TraesCS5A02G460800	TraesCS5B02G470600	TraesCS5D02G473000
8	QM_Na_6h	2.52662	2.03042	4.70258	9.25962	0.272864	0.219277	0.507859	D-dominant	TraesCS5A02G460800	TraesCS5B02G470600	TraesCS5D02G473000
8	SA3h	0	0	0.030563	0.030563	0	0	1	D-dominant	TraesCS5A02G460800	TraesCS5B02G470600	TraesCS5D02G473000
8	control	0.033634	0	0.014207	0.047841	0.703037	0	0.296963	A-dominant	TraesCS5A02G460800	TraesCS5B02G470600	TraesCS5D02G473000
8	drough&theat_1h	0.146777	0.13109	0.031975	0.309842	0.473716	0.423087	0.103198	balanced	TraesCS5A02G460800	TraesCS5B02G470600	TraesCS5D02G473000
8	drought&heat_6h	0.316908	0.28338	0.128566	0.728854	0.434803	0.388802	0.176395	balanced	TraesCS5A02G460800	TraesCS5B02G470600	TraesCS5D02G473000
8	drought_1h	0.276344	0.128976	0.209342	0.614662	0.449587	0.209832	0.340581	balanced	TraesCS5A02G460800	TraesCS5B02G470600	TraesCS5D02G473000
8	drought_6h	0.455358	0.918485	1.24608	2.61992	0.173806	0.350577	0.475617	balanced	TraesCS5A02G460800	TraesCS5B02G470600	TraesCS5D02G473000
8	heat_1h	0.069835	0.078824	0.013994	0.162653	0.42935	0.484614	0.0860359	D-suppressed	TraesCS5A02G460800	TraesCS5B02G470600	TraesCS5D02G473000
8	heat_6h	0.159409	0.163061	0.04433	0.3668	0.434594	0.44455	0.120856	balanced	TraesCS5A02G460800	TraesCS5B02G470600	TraesCS5D02G473000
8	root_0day	0	0.05669	0.044384	0.101074	0	0.560876	0.439124	B-dominant	TraesCS5A02G460800	TraesCS5B02G470600	TraesCS5D02G473000
8	root_10day_-P	0.045424	0.644513	0.325243	1.01518	0.0447448	0.634876	0.32038	B-dominant	TraesCS5A02G460800	TraesCS5B02G470600	TraesCS5D02G473000
8	shoot_0day	0.242995	0.197947	0.598466	1.03941	0.233782	0.190442	0.575776	D-dominant	TraesCS5A02G460800	TraesCS5B02G470600	TraesCS5D02G473000
8	shoot_10day_-P	0.058481	0.232107	0.140716	0.431304	0.135591	0.538152	0.326257	B-dominant	TraesCS5A02G460800	TraesCS5B02G470600	TraesCS5D02G473000
8	wheat4℃	0.008916	0.04185	0.074929	0.125695	0.0709336	0.332949	0.596118	D-dominant	TraesCS5A02G460800	TraesCS5B02G470600	TraesCS5D02G473000
9	6BA3h	0.924339	0.458696	0.583351	1.96639	0.47007	0.233269	0.296661	balanced	TraesCS1A02G409800	TraesCS1B02G439800	TraesCS1D02G417100
9	ABA3h	0.38527	0.332323	0.33569	1.05328	0.36578	0.315512	0.318708	balanced	TraesCS1A02G409800	TraesCS1B02G439800	TraesCS1D02G417100
[truncated: 3,540 more rows]

## Sheet: TableS8
dup_model	clade	GeneID	leaf_Z10	leaf_Z23	leaf_Z71	root_Z10	root_Z13	root_Z39	stem_Z30	stem_Z32	stem_Z65	spike_Z32	spike_Z39	spike_Z65	grain_Z71	grain_Z75	grain_Z85		Control	CS_NS1h	NR1h	NR24h		CS_CK_6h	CS_CK_12h	CS_CK_24h	CS_CK_48h	CS_Na_6h	CS_Na_12h	CS_Na_24h	CS_Na_48h	QM_CK_6h	QM_CK_12h	QM_CK_24h	QM_CK_48h	QM_Na_6h	QM_Na_12h	QM_Na_24h	QM_Na_48h		root_0day	root_10day_-P	shoot_0day	shoot_10day_-P		control	drought_1h	drought_6h	heat_1h
[truncated: 30 more rows]
[truncated: 14 more columns]

[truncated: 1 more sheets: TableS9]
